# Supplementary material for: Repetitive Elements in Mycoplasma hyopneumoniae Transcriptional Regulation
Source: PLoS One. 2016 Dec 22;11(12):e0168626. doi: 10.1371/journal.pone.0168626 (PMC5179023; doi:10.1371/journal.pone.0168626)
Supplement: S2 Table — (XLSX) [file pone.0168626.s004.xlsx]

## Sheet: Plan1
Supplementary Table S2: DNA repeats after filtering parameters.
REP ID	Gene_name	Product	Sequence	ATG Distance*	Strand	GOZ**	POZ***
pal_E_144	MHP7448_0301	hypothetical protein	TCTTGAGGATCCTAAAGA	118	+	TU 47 (I)	R
pal_E_145	MHP7448_0302	permease	AATTAGTTTATATACTAACT	68	+	TU 47 (I)	2.R
pal_E_148	MHP7448_0320	hypothetical protein	TATAAAAAAATTTTCTTATA	58	+	TU 51(I)	R
pal_E_158	glpK	c glycerol kinase	TAAAAAAAATATTTTTTTATTA	139	-	TU 62 (F)	1.R
pal_E_16	MHP7448_0110	c ISMHp1 transposase	AATTAAAAATAATTAATGTTAATT	39	-	Class 1	1.R
pal_E_163	MHP7448_0375	c PTS system enzyme IIB component	TTATAAAAAAATATTTTTAAAA	143	-	TU 64 (I)	R
pal_E_184	MHP7448_0489	c hypothetical protein	AAAATTATTAACAATTTT	259	-	TU 84 (F)	2.R
pal_E_201	MHP7448_0557	c d-ribulose-5-phosphate 3 epimerase	TGTTTTTTATAGAAAACA	114	-	TU 97 (I)	R
pal_E_208	pdhD-1	c dihydrolipoamide dehydrogenase	TTTTTTTATATAATAAAA	73	-	mC 36	1.R.1
pal_E_209	nagA	N-acetylglucosamine-6-phosphate deacetylase	TTTTATTATATAAAAAAA	84	+	mC 37	1.R
pal_E_210	dnaE	c DNA polymerase III alpha subunit	TAAAAAACGCTTTTTTTA	21	-	TU 104 (F)	R
pal_E_22	MHP7448_0162	hypothetical protein	AAATTATGTTAAAATAGTTT	227	+	TU 26 (I)	R
pal_E_234	MHP7448_0722	c conserved hypothetical protein	ATTAAAAAATATTTTTTATT	146	-	TU 104 (F)	2.R.2
pal_E_3	MHP7448-tRNA-Leu1	tRNA-Leu	TTAAATTATTAAAAATTTTA	119	+	Class 3	R
pal_E_35	MHP7448_0323	transposase	TTAATTTTTATTAATTACAATTAA	39	+	Class 1	1.R
pal_E_37	MHP7448_0325	c hypothetical protein	AAATTAATATACTAACTT	51	-	TU 52 (F)	1.R
pal_E_38	MHP7448_0328	hypothetical protein	TAAATTGGTATACTAACTTA	53	+	TU 54 (F)	1.R.2
pal_E_5	MHP7448-tRNA-Cys1	tRNA-Cys	TTACATTTTTATAAAAATCAAA	2	-	Class 3	R.1
pal_E_57	MHP7448_0495	c ISMHp1 transposase	AATTAAAAATAATTAATGTTAATT	39	-	Class 1	1.R
pal_E_71	MHP7448_0636	c ISMHp1 transposase	AATTAAAAATAATTAATGTTAATT	39	-	Class 1	R
pal_E_76	MHP7448_0673	c ISMHp1 transposase	AATTAAAAATAATTAATGTTAATT	39	-	Class 1	1.R
pal_E_77	MHP7448_0681	hypothetical protein	AAATTTTTCCATATAAAAATTT	107	+	TU 07 (F)	1.R
pal_E_79	MHP7448_0687	hypothetical protein	TTTATGAATATTTAAAAA	107	+	mC 15	R
pal_E_80	MHP7448_0687	hypothetical protein	TTTATGAATATTTAAAAA	10	+	mC 15	R
pal_E_88	MHP7448_0030	hypothetical protein	CAAAAAAATTAATTTATTTTTTTG	146	+	TU 03 (L)	1.R
pal_E_99	MHP7448_0095	c conserved hypothetical protein	TATAAAAAAATTTTAAAATTTTTTTATA	55	+	mC 09	R.1
pal_ES_241	dnaA	chromosomal replication initiator protein	CTTAAATTTAAGTTTTAG	171	+	TU 01 (F)	1.R
pal_ES_260	MHP7448_0081	amino acid permease	AATTATAACATATTCTAATT	143	+	TU 09 (F)	3.R
pal_ES_304	MHP7448_0248	c hypothetical protein	AAGCCCTAATTTGGTCTT	91	-	TU 37 (I)	R
pal_ES_312	MHP7448_0290	hypothetical protein	AGATAAAAGCATTTATTT	66	+	TU 45 (I)	R
pal_ES_317	MHP7448_0308	conserved hypothetical protein	TTCATTGTTATACCAATTAA	210	+	TU 49 (L)	3.R
pal_ES_334	MHP7448_0342	c hypothetical protein	AATATTAAATATTTTGTATT	229	-	TU 57 (I)	1.R
pal_ES_342	MHP7448_0356	c hypothetical protein	TTTAATTATTAATAAAAAAA	67	-	TU 61(F)	2.R
pal_ES_347	MHP7448_0375	c PTS system enzyme IIB component	TAATCCTTGCAAGATTTA	125	-	TU 64 (I)	R
pal_ES_354	MHP7448_0391	conserved hypothetical protein	AATTTTTATATAAAGAAT	121	+	TU 67 (F)	1.R
pal_ES_367	MHP7448_0429	hypothetical protein	ATAATATTATTTTATTAT	11	+	TU 72(I)	R.1
pal_ES_383	MHP7448_0486	c hypothetical protein	AATTTAATTAATAAATTT	79	-	TU 81 (I)	1.R
pal_ES_418	pulA	pullulanase	GTAAATTTTAACATTTTC	15	+	mC 38	R.2
pal_ES_420	xylF	ABC transporter xylose-binding lipoprotein	TTTTGTAATATAATAGAAAA	75	+	TU 106 (I)	R
pal_ES_425	dam	c DNA adenine methylase	AAATGTAAATAATTTCATTT	125	-	mC 39	1.R.1
pal_ES_427	MHP7448_0623	ABC transporter ATP-binding - Pr1	TAATATAAAAATTATATAATTTTTATATTA	68	+	TU 109 (F)	R.2
pal_ES_442	MHP7448_0681	hypothetical protein	TTATTATAATTTTAACAA	56	+	TU 07 (F)	1.R
pal_ES_448	MHP7448_0688	c ISMHp1 transposase	AAAAGCTGTAAAACTTTT	186	-	Class 1	1.R
pal_ES_449	MHP7448_0693	hypothetical protein	ATTATTTATAAAAATTAT	73	+	mC 20	R
pal_ES_450	MHP7448_0693	hypothetical protein	AAGTTAGTATATTAATTT	31	+	mC 20	R
pal_ES_458	MHP7448_0722	c conserved hypothetical protein	GAAAATGTTAAAATTTAC	273	-	TU 104 (F)	2.R.1
pal_S_464	MHP7448-tRNA-Tyr1	tRNA-Tyr	TTTTAAGTTAAAAGTTTAATTTAAAA	112	-	Class 3	1.R.1
pal_S_466	MHP7448-tRNA-Pro1	tRNA-Pro	ATTTTTTTAAAAGAAATATTTTAAAAAAAT	44	+	Class 3	1.R
pal_S_474	MHP7448_0019	c ABC transporter ATP-binding protein	TAATTTAATTAAAATTATTTAAATTA	65	-	TU 02 (I)	R
pal_S_477	MHP7448_0054	conserved hypothetical protein	TTTTTTTATGGAAAATTTCATAAAAAAA	73	+	TU 06 (I)	R
pal_S_484	MHP7448_0080	c conserved hypothetical protein	TAGTTAATTAATTCACTG	138	-	TU 08 (F)	1.R
pal_S_495	clpB	c ATP-dependent protease binding protein	TTTTTTCATTTAAGAAAAAA	84	-	mC 10	1.R
pal_S_514	MHP7448_0155	c conserved hypothetical protein	AAAAATACTAGGATTTTG	268	-	TU 25 (I)	R
pal_S_516	rpsM	c 30S ribosomal protein S13	AAATATTTAACTAAATATTC	3	-	TU 27 (I)	R
pal_S_519	rpsJ	c 30S ribosomal protein S10	AATTTTTTTTAAAAATTT	195	-	TU 27 (F)	1.R.1
pal_S_530	smf	c DNA processing protein SMF	CTTAATTTATAAATGAAA	9	-	TU 37 (F)	R
pal_S_534	eno	enolase	TTTCATTTATAAATTAAG	266	+	TU 38 (F)	1.R
pal_S_536	eno	enolase	TTTTTTTGAAATCAAAGAAA	188	+	TU 38 (F)	1.R
pal_S_540	MHP7448_0272	c P97-like protein	AAATTCAAGGTTGATTTT	240	-	TU 42 (F)	2.R
pal_S_557	MHP7448_0318	hypothetical protein	TAATGTAAAATTAAATTA	220	+	TU 51(I)	1.R
pal_S_566	MHP7448_0333	c lipoprotein	CTACTAATTTATTAGTAA	221	-	TU 55 (F)	2.R.1
pal_S_568	MHP7448_0334	hypothetical protein	TTACTAATAAATTAGTAG	174	+	TU 56 (F)	R.2
pal_S_569	MHP7448_0335	conserved hypothetical protein	ATATTTTCAAAAAAATAT	39	-	TU 56 (L)	R.1
pal_S_576	glpK	c glycerol kinase	AAATTAACAAAATTGCTAATTT	65	-	TU 62 (F)	1.R
pal_S_577	MHP7448_0363	hypothetical protein	TTAGTTTCTCGAAATTAA	82	+	TU 63 (I)	R
pal_S_614	MHP7448_0489	c hypothetical protein	TAAAATTATAAAATTTTT	159	-	TU 84 (F)	2.R
pal_S_617	pgk	phosphoglycerate kinase	AAAAATTTTATAATTTTA	173	+	TU 85 (F)	1.R.1
pal_S_648	MHP7448_0557	c d-ribulose-5-phosphate 3 epimerase	CATCTTCAGCTGTAGATT	204	-	TU 97 (I)	R
pal_S_654	pdhD-1	c dihydrolipoamide dehydrogenase	TAGCTATAACTTTGTAGCTA	139	-	mC 36	2.R
pal_S_655	nagA	N-acetylglucosamine-6-phosphate deacetylase	TAGCTACAAAGTTATAGCTA	16	+	mC 37	R.1
pal_S_656	rpiB	ribose 5-phosphate isomerase B	TAATTCTAATTAGTATTT	86	+	TU 103 (I)	1.R
pal_S_658	glpD	c glycerol-3-phosphate dehydrogenase	TTATAATTTATATTATAG	27	-	TU 105 (L)	R.1
pal_S_708	MHP7448_0706	hypothetical protein	ATCAAATTCGAATTTAAA	283	+	TU 75 (I)	R
palG_E_10	MHP7448-tRNA-Trp1	tRNA-Trp	AATATTTTTTT-N10-AAAAATATAAT	70	+	Class 3	2.R.1
palG_E_1000	MHP7448_0399	c hypothetical protein	ATTTTTATTT-N15-AAATAACTAT	267	-	TU 68 (F)	1.R
palG_E_1001	asnS	asparaginyl-tRNA synthetase	ATTTAAGATT-N10-AATTTTACAT	179	+	TU 69 (I)	1.R
palG_E_1002	asnS	asparaginyl-tRNA synthetase	ACTTTTTGA-N7-TAAAAAAGT	145	+	TU 69 (I)	1.R
palG_E_1003	ruvA	holliday junction DNA helicase RuvA	TTTTAGTTG-N8-CAACCAAAA	11	+	TU 69 (I)	R
palG_E_1004	MHP7448_0408	c hypothetical protein	TAATTTTATT-N10-AATATAATTA	85	-	TU 70 (I)	1.R
palG_E_1005	MHP7448_0410	pseudogene	ATAATTTTT-N14-AAAAATTAT	44	-	Class 2	R
palG_E_1007	MHP7448_0410	pseudogene	AAAAAAAAGTT-N9-AAGATTTTTTT	203	-	Class 2	R
palG_E_1008	MHP7448_0412	c conserved hypothetical protein	GTTTTCATC-N5-GTTGAAAAC	27	-	TU 70 (I)	R
palG_E_1010	MHP7448_0414	c putative ICEF-II	AACAAAAGTAT-N8-ATACTTTTTTT	12	-	TU 70 (I)	R
palG_E_1011	MHP7448_0414	c putative ICEF-II	ATTCAATAGAAA-N14-TTCCTATTGAAT	173	-	TU 70 (I)	R
palG_E_1012	MHP7448_0414	c putative ICEF-II	AGAAATTGAA-N5-TGCAAATTCT	276	-	TU 70 (I)	R
palG_E_1013	MHP7448_0422	c hypothetical protein	AAAATGAAAA-N9-TTTTCAATTT	221	-	TU 71 (I)	R
palG_E_1014	MHP7448_0431	c conserved hypothetical protein	TAGAAAAAA-N15-TTTTATCTA	200	-	TU 73 (L)	R
palG_E_1015	MHP7448_0432	c hypothetical protein	TAGAAAAAAT-N13-ATTTTTTGCA	39	-	TU 73 (I)	R
palG_E_1017	sgaH	c 3-hexulose-6-phosphate synthase	TTGAATTTTT-N6-AAAAATTCAA	57	-	TU 73 (I)	1.R
palG_E_1018	sgaH	c 3-hexulose-6-phosphate synthase	CCCCGTTTTTT-N11-AAAAAACATGG	265	-	TU 73 (I)	1.R
palG_E_1019	MHP7448_0439	c conserved hypothetical protein	TTATAATTTA-N8-TAAATTTTAA	8	-	TU 73 (I)	R
palG_E_1020	MHP7448_0440	c hypothetical protein	TTTTTAATTTC-N6-GAAGTTAAAAA	70	-	TU 73 (F)	R.1
palG_E_1021	MHP7448_0441	hypothetical protein	TTTTTAACTTC-N6-GAAATTAAAAA	77	+	mC 27	R.1
palG_E_1022	MHP7448_0442	pseudogene	TACAATTAATT-N9-AAGTAATTTTA	17	+	Class 2	1.R
palG_E_1023	MHP7448_0443	c hypothetical protein	TATCTATGGT-N8-AGCATACATA	29	-	TU 74 (L)	R.1
palG_E_1024	MHP7448_0443	c hypothetical protein	CAAAAAACTAG-N6-CTAGTTTTTTG	111	-	TU 74 (L)	2.R
palG_E_1025	MHP7448_0447	hypothetical protein	CAAAAGTTGC-N7-GCAATTTTTG	227	+	TU 76 (I)	R
palG_E_1026	MHP7448_0448	hypothetical protein	GAATTTATTC-N9-GACTAAATTC	127	+	TU 76 (L)	R
palG_E_1027	MHP7448_0452	c ABC transporter ATP-binding protein	CAATTTTTTCT-N10-AGAAAAAATTG	44	-	TU 77 (I)	1.R
palG_E_1028	MHP7448_0452	c ABC transporter ATP-binding protein	TTTTTTCAA-N8-TAAAAAAAA	77	-	TU 77 (I)	1.R
palG_E_1029	MHP7448_0453	c ABC transporter permease protein	AGCAAAATTT-N13-AAATTTTCCT	37	-	TU 77 (F)	R
palG_E_1030	MHP7448_0453	c ABC transporter permease protein	TAATTTTGT-N14-ACAAAATTA	122	-	TU 77 (F)	1.R
palG_E_1032	acpD	acyl carrier protein phosphodiesterase	AGGAAAATTT-N13-AAATTTTGCT	121	+	TU 78 (F)	1.R
palG_E_1033	rplK	c 50S ribosomal protein L11	AATAAAAAA-N15-TTTTTAATT	107	-	TU 79 (F)	1.R.1
palG_E_1034	MHP7448_0463	hypothetical protein	ATAATTTAAT-N14-ATAAAATAAT	279	+	TU 80 (L)	R
palG_E_1035	MHP7448_0463	hypothetical protein	TTTAAGTTA-N8-TAACTTAAA	37	+	TU 80 (L)	R
palG_E_1036	MHP7448_0470	c conserved hypothetical protein	TTATCTAATATT-N7-AATATTAGATAA	10	-	TU 81 (F)	1.R
palG_E_1037	MHP7448_0471	conserved hypothetical protein	TTATCTAATATT-N7-AATATTAGATAA	140	+	TU 82 (F)	1.R
palG_E_1038	MHP7448_0471	conserved hypothetical protein	CACTTTTAAA-N15-TCTAAAACTG	58	+	TU 82 (F)	R.2
palG_E_1039	ptsI	phosphoenolpyruvate-protein phosphotransferase	AAAAATTTTAT-N9-ATATAATTTTT	40	+	TU 82 (I)	R
palG_E_1040	nadE	NH 3 -dependent NAD synthetase	AAACCGAAAAATT-N15-AATTTTTCGGTTT	79	+	TU 82 (I)	2.R
palG_E_1041	MHP7448_0477	c conserved hypothetical protein	ATTTTTGTTT-N5-AAACTAAAAT	266	-	TU 83 (I)	1.R
palG_E_1042	MHP7448_0484	c hypothetical protein	CATTTTTTT-N11-AAAAAAAAG	44	-	TU 83 (F)	R.1
palG_E_1043	MHP7448_0484	c hypothetical protein	AAAAAAAATA-N11-TGATTTTTTT	94	-	TU 83 (F)	R.1
palG_E_1044	MHP7448_0484	c hypothetical protein	AAAAAACTG-N8-CTGTTTTTT	256	-	TU 83 (F)	1.R
palG_E_1045	MHP7448_0485	conserved hypothetical protein	CTTTTTTTT-N11-AAAAAAATG	248	+	mC 29	2.R
palG_E_1046	MHP7448_0485	conserved hypothetical protein	AAAAAAATCA-N11-TATTTTTTTT	196	+	mC 29	2.R
palG_E_1047	MHP7448_0485	conserved hypothetical protein	AAAAAACAG-N8-CAGTTTTTT	39	+	mC 29	R.2
palG_E_1049	MHP7448_0489	c hypothetical protein	TTTAAAATTT-N5-AAATCTTGAA	213	-	TU 84 (F)	2.R
palG_E_1050	pgk	phosphoglycerate kinase	ATAAAACAG-N13-CTTATTTAT	194	+	TU 85 (F)	2.R.1
palG_E_1051	pgk	phosphoglycerate kinase	AATAGTTTAT-N12-ATAAAATTTT	12	+	TU 85 (F)	R.2
palG_E_1052	MHP7448_0491	hypothetical protein	TGAATTAGTT-N11-AACTAACTTA	5	+	TU 85 (I)	R.1
palG_E_1053	fruA	PTS system, fructose-specific IIABC component	ATTTTTTTAA-N14-TTAAAAAAAT	45	+	TU 85 (I)	R
palG_E_1054	MHP7448_0495	c ISMHp1 transposase	TTACAATTTTA-N14-TATAATTATAA	3	-	Class 1	R
palG_E_1055	MHP7448_0497	c p76 membrane protein precursor	TAAATTTTAAA-N6-TTTATAATTTA	78	-	TU 86 (I)	1.R
palG_E_1056	MHP7448_0497	c p76 membrane protein precursor	TAAATTTTTTAG-N8-CTAAAAAATTTA	152	-	TU 86 (I)	1.R
palG_E_1057	MHP7448_0500	c conserved hypothetical protein	TTTTAAAAA-N11-TTTTAAAAA	10	-	TU 86 (I)	R
palG_E_1060	MHP7448_0505	c lipoprotein	TTTAAAAAAACCAA-N13-TTGGTTTTTTTAAA	228	-	TU 86 (F)	2.R
palG_E_1061	MHP7448_0505	c lipoprotein	TTTTGTTTTA-N7-TAAAACAAAA	269	-	TU 86 (F)	2.R
palG_E_1062	pdhC	dihydrolipoamide acetyltransferase	CAAAAAAATT-N14-ATTTTTTTTG	222	+	TU 87 (F)	2.R
palG_E_1063	pdhC	dihydrolipoamide acetyltransferase	AAATTCTAA-N5-TTAGATTTT	190	+	TU 87 (F)	2.R.1
palG_E_1064	MHP7448_0512	c hypothetical protein	AAAAAAATA-N11-TAATTTTTT	16	-	TU 88 (F)	R.1
palG_E_1065	MHP7448_0512	c hypothetical protein	AAATTGTTA-N10-TAAAATTTT	148	-	TU 88 (F)	R.1
palG_E_1066	MHP7448_0512	c hypothetical protein	TATTTGTATTTTT-N14-AAAAATTCAAATA	246	-	TU 88 (F)	R.2
palG_E_1067	pepF	c oligoendopeptidase F	GTTTTATTTT-N8-AAAATTATAC	46	-	TU 90 (F)	R.1
palG_E_1068	MHP7448_0522	conserved hypothetical protein	GTATAATTTT-N8-AAAATAAAAC	154	+	mC 30	1.R
palG_E_1070	tufA	c elongation factor EF-Tu	TATTTTTTTTT-N13-AAAAAAGGATA	110	-	TU 91 (L)	4.R
palG_E_1071	upp	c uracil phosphoribosyltransferase	TAAAAATTGTTTT-N5-AAAACAATTTTTA	14	-	TU 91 (I)	R.1
palG_E_1072	deoC	c deoxyribose-phosphate aldolase	TTTAATTTTT-N15-AAAAATTCCA	141	-	TU 91 (F)	1.R.2
palG_E_1073	deoC	c deoxyribose-phosphate aldolase	TTTTAATTTATA-N13-TTTAAATTAAAA	240	-	TU 91 (F)	2.R.1
palG_E_1074	gyrA	DNA gyrase subunit A	TGGAATTTTT-N15-AAAAATTAAA	264	+	mC 31	2.R
palG_E_1075	gyrA	DNA gyrase subunit A	TTTTAATTTAAA-N13-TATAAATTAAAA	163	+	mC 31	1.R
palG_E_1076	MHP7448_0530	c hypothetical protein	TTTTAAAAA-N11-TTCTTAAAA	22	-	TU 92 (I)	1.R
palG_E_1077	pyrH	c uridylate kinase	TTTTTTTCA-N14-TAAAAGAAA	14	-	TU 92 (F)	R
palG_E_1078	pyrH	c uridylate kinase	ATTTTTTTTG-N11-CAAAAAAAAT	90	-	TU 92 (F)	1.R
palG_E_1079	MHP7448_0536	hypothetical protein	ATTTTTTTTG-N11-CAAAAAAAAT	38	+	TU 93 (F)	R
palG_E_1080	potA	c spermidine/putrescine ABC transporter ATP-binding	ATTTTTTTAA-N14-TTAAAAATAT	271	-	TU 94 (F)	1.R
palG_E_1082	MHP7448_0543	hypothetical protein	TTTCCTATTCA-N14-TGATCAGGAAA	72	+	TU 95 (I)	R.1
palG_E_1083	ktrB	potassium uptake protein	AATAAATTT-N15-AAATTTTTT	212	+	mC 33	1.R
palG_E_1084	ktrB	potassium uptake protein	TTTTTTAGCT-N7-ATATAAAAAA	39	+	mC 33	R.1
palG_E_1086	MHP7448_0547	c conserved hypothetical protein	TACTTTTAT-N11-ATAAAATTA	157	-	TU 96 (L)	R
palG_E_1087	MHP7448_0557	c d-ribulose-5-phosphate 3 epimerase	AATTTTTTTC-N9-GAAAAAAATT	74	-	TU 97 (I)	R
palG_E_1088	MHP7448_0557	c d-ribulose-5-phosphate 3 epimerase	TTTTGTCAC-N13-GTGCCAAAA	161	-	TU 97 (I)	R
palG_E_1089	MHP7448_0559	c conserved hypothetical protein	TTTGACACAC-N10-GTGTCTGAAA	239	-	TU 97 (I)	1.R
palG_E_1090	MHP7448_0559	c conserved hypothetical protein	GACAATTTTAA-N5-TTAAATTTGTC	295	-	TU 97 (I)	1.R
palG_E_1091	MHP7448_0562	pseudogene	AAAATTCTTA-N8-TTATAATTTT	13	-	Class 2	R
palG_E_1092	MHP7448_0565	pseudogene	TTATAATTAT-N9-ATAATTTTAA	49	-	Class 2	1.R
palG_E_1093	MHP7448_0565	pseudogene	GACAATTTTAA-N5-TTAAATTTGTC	217	-	Class 2	1.R
palG_E_1094	MHP7448_0567	c hypothetical protein	TTTTAATTTT-N8-AAACTTAAAA	135	-	TU 100 (F)	R
palG_E_1095	MHP7448_0568	pseudogene	TTATAATTAT-N9-ATAATTTTAA	31	-	Class 2	R
palG_E_1096	MHP7448_0569	hypothetical protein	TTAAAATTAT-N9-ATAATTATAA	76	+	TU 101 (I)	R
palG_E_1097	pulA	pullulanase	AAAAGGTCGTC-N5-GACAACCTTTT	220	+	mC 38	2.R
palG_E_1098	pulA	pullulanase	AAAAAATATT-N15-AATATTTATT	122	+	mC 38	2.R
palG_E_1099	pulA	pullulanase	TAATAATAT-N5-ATATAATTA	88	+	mC 38	R.1
palG_E_11	MHP7448-tRNA-Leu1	tRNA-Leu	ATTTTCAGTTTA-N12-TAAACAGAAAAT	8	-	Class 3	R.2
palG_E_1103	MHP7448_0598	hypothetical protein	TTATTAAAATT-N7-AATTTTTAGAA	54	+	TU 106 (I)	R
palG_E_1104	MHP7448_0599	hypothetical protein	AAATTTTGT-N8-ATAAAATTT	64	+	TU 106 (I)	R
palG_E_1106	xylF	ABC transporter xylose-binding lipoprotein	TAAAAAATATT-N10-AAAATTTTTTA	97	+	TU 106 (I)	R
palG_E_1107	xylF	ABC transporter xylose-binding lipoprotein	AATTAATTT-N5-AAAATAATT	41	+	TU 106 (I)	R
palG_E_1108	xylF	ABC transporter xylose-binding lipoprotein	TCGTAATTAA-N5-TTAATTAGGA	8	+	TU 106 (I)	R
palG_E_1109	ddem	c cytosine specific DNA methyltransferase	TAATATATAAT-N9-ATTAAATACTA	220	-	TU 107 (I)	1.R
palG_E_1110	rpoC	c DNA-directed RNA polymerase subunit beta	AAAATAAAA-N6-TCTTATTTT	18	-	TU 107 (I)	R
palG_E_1111	rpoB	c DNA-directed RNA polymerase beta subunit	TACGTTTCTAA-N6-TTAAAAACTTA	25	-	TU 107 (I)	R
palG_E_1112	rpoB	c DNA-directed RNA polymerase beta subunit	TATTTTTTTAT-N6-ATAAAAAAATA	113	-	TU 107 (I)	1.R
palG_E_1114	rplJ	c 50S ribosomal protein L10	AAAATTTCT-N15-ATAAATTTT	136	-	TU 107 (F)	1.R.3
palG_E_1115	rplJ	c 50S ribosomal protein L10	CATAAAAATTTT-N10-AAATTTTTTATG	262	-	TU 107 (F)	2.R.1
palG_E_1117	MHP7448_0620	conserved hypothetical protein	AAAAATTTTT-N15-AAAAAATCTT	121	+	TU 108 (F)	1.R.2
palG_E_1118	MHP7448_0620	conserved hypothetical protein	CATAAAAAATTT-N10-AAAATTTTTATG	79	+	TU 108 (F)	1.R.2
palG_E_1119	dam	c DNA adenine methylase	TAAATAATTT-N15-ATATAATTTA	4	-	mC 39	1.R.2
palG_E_1120	MHP7448_0623	ABC transporter ATP-binding - Pr1	TATATTTATT-N14-AATAAATATA	182	+	TU 109 (F)	1.R.2
palG_E_1121	MHP7448_0625	pseudogene	TTAGATTTTAC-N15-GTAAATTTTAA	66	+	Class 2	R
palG_E_1122	MHP7448_0626	c conserved hypothetical protein	TTAATAATT-N13-AATTATAAA	20	-	mC 40	R.1
palG_E_1123	MHP7448_0626	c conserved hypothetical protein	ATATTAAAAAAATAAC-N6-GTTATTTTTTTAATAT	260	-	mC 40	2.R
palG_E_1124	MHP7448_0627	ABC transporter ATP-binding - Pr1-like protein	TTTATAATT-N13-AATTATTAA	282	+	TU 110 (F)	1.R
palG_E_1125	MHP7448_0627	ABC transporter ATP-binding - Pr1-like protein	ATATTAAAAAAATAAC-N6-GTTATTTTTTTAATAT	35	+	TU 110 (F)	R.2
palG_E_1126	MHP7448_0630	c 5'-nucleotidase precursor	AAGGAAGAAAA-N11-TTTTCTTCTTT	52	-	TU 111 (F)	2.R
palG_E_1127	MHP7448_0630	c 5'-nucleotidase precursor	AAAAAATACT-N9-AGTGTTTTTT	176	-	TU 111 (F)	2.R
palG_E_1128	MHP7448_0630	c 5'-nucleotidase precursor	TTATAAATT-N5-AATTTTTAA	222	-	TU 111 (F)	2.R
palG_E_1129	plsC	1-acyl-sn-glycerol-3-phosphate acyltransferase	AAAAATTTT-N8-ATAATTTTT	102	+	TU 112 (F)	2.R.1
palG_E_1130	plsC	1-acyl-sn-glycerol-3-phosphate acyltransferase	TTTTTAATTT-N13-AAATTAAAAA	41	+	TU 112 (F)	1.R.2
palG_E_1131	gcp	c O-sialoglycoprotein endopeptidase	TTTTATATTAT-N9-ATAATATAGAA	35	-	mC 41	R.2
palG_E_1132	MHP7448_0636	c ISMHp1 transposase	TTACAATTTTA-N14-TATAATTATAA	3	-	Class 1	R
palG_E_1133	MHP7448_0636	c ISMHp1 transposase	ATTTTGATAA-N13-TTTTCAAAAT	157	-	Class 1	1.R
palG_E_1134	MHP7448_0640	c tRNA/rRNA methyltransferase	TTTCCATCTT-N8-AAGATTGAAA	2	-	TU 113 (I)	1.R
palG_E_1135	leuS	c leucyl-tRNA synthetase	GCATTTTTTG-N11-CAAAAAATGC	104	-	TU 113 (F)	1.R.1
palG_E_1136	leuS	c leucyl-tRNA synthetase	TTAAAATTTT-N5-AAAATTTTAA	157	-	TU 113 (F)	1.R.1
palG_E_1137	uvrB	excinuclease ABC subunit B	GCATTTTTTG-N11-CAAAAAATGC	66	+	TU 114 (F)	1.R.1
palG_E_1138	uvrB	excinuclease ABC subunit B	TTAAAATTTT-N5-AAAATTTTAA	19	+	TU 114 (F)	R.1
palG_E_1139	MHP7448_0656	prolipoprotein p65	ATATAAAAATC-N5-GATTTTTATAT	82	+	TU 116 (I)	1.R
palG_E_1141	rpmG	50S ribosomal protein L33	AACATTTTTC-N15-GAAAAATGTT	78	+	TU 116 (I)	1.R
palG_E_1142	rpmG	50S ribosomal protein L33	TTTCTAAACT-N13-AATTTAGAAA	14	+	TU 116 (I)	R.1
palG_E_1143	MHP7448_0660	hypothetical protein	AATTTTTTA-N10-TAAAAAAAT	8	+	TU 116 (I)	R
palG_E_1144	MHP7448_0661	conserved hypothetical protein	TAATAATTTTACA-N7-TGTAAAATTATTA	3	+	TU 116 (L)	R
palG_E_1145	MHP7448_0663	c adhesin like-protein P146	ATTATTGTA-N13-TATAATAAT	12	-	TU 117 (F)	R.1
palG_E_1146	MHP7448_0663	c adhesin like-protein P146	TTTTTATTTT-N15-AAAATAAAAA	142	-	TU 117 (F)	1.R
palG_E_1147	MHP7448_0663	c adhesin like-protein P146	AATTTTTTT-N10-AAAAAACTT	180	-	TU 117 (F)	3.R
palG_E_1148	MHP7448_0663	c adhesin like-protein P146	ATTTTTTAA-N9-TTTAAAAAT	283	-	TU 117 (F)	3.R
palG_E_1149	MHP7448_0664	ABC transporter ATP-binding - Pr1	TTATTAAAAAA-N13-TTTTGTTATAA	122	+	TU 118 (F)	R
palG_E_1151	MHP7448_0670	conserved hypothetical protein	AATTTATAAT-N10-ACTAAAAATT	20	+	TU 120 (I)	R.1
palG_E_1152	MHP7448_0673	c ISMHp1 transposase	TTACAATTTTA-N14-TATAATTATAA	3	-	Class 1	R
palG_E_1153	MHP7448_0673	c ISMHp1 transposase	TTTACTTTTT-N5-AAAAAGCTAA	158	-	Class 1	1.R
palG_E_1154	MHP7448_0675	c hypothetical protein	TAAAATTTTACT-N8-AGTAAAATTTTA	40	-	TU 121 (I)	R
palG_E_1155	MHP7448_0709	hypothetical protein	ATAAATATTA-N15-TATAATTTAT	10	+	TU 75 (L)	R.1
palG_E_1156	MHP7448_0712	hypothetical protein	TTGGATCAA-N6-TTGTTGCAA	96	+	TU 76 (I)	R
palG_E_12	MHP7448-tRNA-Leu1	tRNA-Leu	AAAAATTAGTAAA-N11-TTTACTAATTTTT	141	-	Class 3	R
palG_E_13	MHP7448-tRNA-His1	tRNA-His	TAAAAAACCCTT-N7-AAGTGTTTTTTA	67	-	Class 3	1.R
palG_E_14	MHP7448-tRNA-His1	tRNA-His	ATCAAAAATT-N7-AATATTTAAT	130	-	Class 3	1.R
palG_E_15	MHP7448-tRNA-His1	tRNA-His	TGATTTAGT-N9-ACTAAACAA	198	-	Class 3	1.R
palG_E_16	MHP7448-tRNA-His1	tRNA-His	AAAAATGTGAAT-N14-ATTGAAATTTTT	236	-	Class 3	1.R
palG_E_17	MHP7448-tRNA-Trp2	tRNA-Trp	ATTATTTTT-N13-ATAATTAAT	9	-	Class 3	R
palG_E_18	MHP7448-tRNA-Trp2	tRNA-Trp	AAAAAATAAA-N6-TTTAATTTTT	84	-	Class 3	R
palG_E_19	MHP7448-tRNA-Asn1	tRNA-Asn	AATAAAAATTT-N15-ATACTTTTATT	5	+	Class 3	R.1
palG_E_20	MHP7448-tRNA-Cys1	tRNA-Cys	AAAAAATAA-N12-TTAGTTTTT	38	-	Class 3	1.R
palG_E_21	MHP7448-tRNA-Ser2	tRNA-Ser	CTCAAAATTT-N6-AAAGTTTCAG	164	-	Class 3	1.R
palG_E_22	MHP7448-tRNA-Ser3	tRNA-Ser	TATAATATA-N10-TATATAATA	1	+	Class 3	R.1
palG_E_23	MHP7448-tRNA-Ile1	tRNA-Ile	ATAATTTTAATG-N6-CATAAAAACTAT	18	-	Class 3	R.1
palG_E_237	dnaA	chromosomal replication initiator protein	TTATTTTAA-N6-TTAAAAAAA	144	+	TU 01 (F)	1.R
palG_E_238	dnaA	chromosomal replication initiator protein	ATCAACTTTATT-N10-AATAAAGTTGAT	87	+	TU 01 (F)	1.R
palG_E_239	dnaA	chromosomal replication initiator protein	TGTTTGCAA-N14-TTTTAAACA	51	+	TU 01 (F)	R.1
palG_E_24	MHP7448-tRNA-Arg1	tRNA-Arg	TAAATTATAA-N13-TAATTATTTA	5	-	Class 3	1.R.2
palG_E_240	dnaA	chromosomal replication initiator protein	AAATTATACT-N10-AGGAAAATTT	5	+	TU 01 (F)	R.1
palG_E_241	ftsY	cell division protein ftsY	TTAAAATTATTTATT-N14-AAAAAGTAATTTTAA	41	+	TU 01 (I)	1.R
palG_E_242	MHP7448_0017	hypothetical protein	TTCTAATCT-N13-ATAATAGAA	142	+	mC 02	R
palG_E_243	MHP7448_0020	c ABC transporter ATP-binding protein	AATTACTAA-N12-TGAATAATT	9	-	TU 02 (I)	R
palG_E_244	MHP7448_0023	c ABC transporter ATP-binding protein	ATTTTTATGA-N15-TACTAAAAAT	65	-	TU 02 (I)	R
palG_E_245	sipS	signal peptidase I	AACACTTTTTATT-N11-AATTAAAATTGTT	39	+	TU 03 (F)	2.R.2
palG_E_246	gatC	Asp-tRNAAsn/Glu-tRNAGln amidotransferase C subunit	GTTATTTAT-N10-ATAAAGAAC	14	+	TU 03 (I)	R.1
palG_E_248	MHP7448_0030	hypothetical protein	TAAACCTTT-N6-AAAATTTTA	112	+	TU 03 (L)	1.R
palG_E_249	parE	c topoisomerase IV subunit B	TTTAGAAAA-N11-TTTTCAGAA	16	-	TU 04 (F)	R.2
palG_E_25	MHP7448-tRNA-Leu1	tRNA-Leu	AAAAAAATAAT-N7-ATAATTTTTTT	87	-	Class 3	R
palG_E_251	gap	glyceraldehyde 3-phosphate dehydrogenase	AATTTTACA-N10-TGTAAAATT	112	+	mC 03	1.R
palG_E_252	recA	c recombination protein	TTTTCCTAAA-N11-TTTATTAAAA	68	-	TU 05 (F)	R.2
palG_E_253	licA	PTS system, lichenan-specific IIA component	TTTTAATAAA-N11-TTTAGGAAAA	53	+	TU 06 (F)	R
palG_E_255	rpsB	30S ribosomal protein S2	TGTAAATTT-N5-AGAATTACA	177	+	TU 06 (I)	R
palG_E_257	MHP7448_0064	conserved hypothetical protein	AAAACATTTAT-N7-ATACATATTTT	29	+	TU 06 (I)	R
palG_E_258	dnaK	chaperone protein dnaK - heat shock protein 70	ATAAATTTT-N11-AAAAATTAT	129	+	TU 07 (I)	1.R
palG_E_259	rpsG	30s ribosomal protein S7	TAAAAAAAT-N15-ATATTTTTA	15	-	TU 08 (I)	R
palG_E_26	MHP7448-tRNA-His1	tRNA-His	AAATATGGTA-N13-TTCCATATTT	1	-	Class 3	R
palG_E_260	rpsL	c 30S ribosomal protein S12	AATTTAAAA-N14-TTTTATATT	89	-	TU 08 (I)	R
palG_E_261	MHP7448_0080	c conserved hypothetical protein	TTTAACAAA-N12-TATGTTATA	104	-	TU 08 (F)	R
palG_E_262	MHP7448_0080	c conserved hypothetical protein	TAAAAAATA-N5-TAAATTTTA	159	-	TU 08 (F)	1.R
palG_E_263	MHP7448_0080	c conserved hypothetical protein	AAGATTTTAA-N12-TTAAAATTAT	213	-	TU 08 (F)	1.R
palG_E_265	MHP7448_0081	amino acid permease	TTAACAATT-N14-AGTTCTTAA	219	+	TU 09 (F)	3.R
palG_E_266	MHP7448_0081	amino acid permease	TAAAATTTA-N5-TATTTTTTA	82	+	TU 09 (F)	2.R
palG_E_267	nox	NADH oxidase	TTTTATTTT-N13-AAAAGTAAA	122	+	TU 09 (L)	2.R
palG_E_268	nox	NADH oxidase	AATCTAAAAAAAT-N8-ATTTTTTTAGATT	66	+	TU 09 (L)	1.R
palG_E_269	nox	NADH oxidase	AAAAATAAA-N6-TTTATTTTT	42	+	TU 09 (L)	1.R.1
palG_E_27	MHP7448-tRNA-Trp2	tRNA-Trp	AATTTAAAT-N9-AGTTAAATT	44	-	Class 3	1.R.1
palG_E_270	nox	NADH oxidase	AAATTTAAAC-N11-GTTATAATTT	0	+	TU 09 (L)	R.1
palG_E_271	secA	c preprotein translocase SecA subunit	AAATTGAAA-N14-TTTAACTTT	78	-	TU 10 (F)	R.1
palG_E_272	secA	c preprotein translocase SecA subunit	AAACTTTTC-N10-GAATAATTT	133	-	TU 10 (F)	1.R
palG_E_273	MHP7448_0092	c conserved hypothetical protein	TTTATTTATAA-N12-TTATAAAAAAA	30	-	TU 13 (I)	R
palG_E_274	MHP7448_0092	c conserved hypothetical protein	TTAAAAAAC-N11-GTTTTTTGA	87	-	TU 13 (I)	R
palG_E_275	MHP7448_0092	c conserved hypothetical protein	TAATCTTAAA-N13-TTTATGATTA	121	-	TU 13 (I)	R
palG_E_276	MHP7448_0093	c hypothetical protein	TTAAATTTT-N8-ATTATTTAA	0	-	TU 13 (F)	R
palG_E_277	MHP7448_0094	conserved hypothetical protein	AATAATTAT-N15-AAATTTATT	63	+	mC 08	1.R.1
palG_E_278	MHP7448_0094	conserved hypothetical protein	TTTTATTTTTA-N5-TAAAAATAAAA	27	+	mC 08	1.R.1
palG_E_28	MHP7448-tRNA-Tyr1	tRNA-Tyr	AATTTGCTAA-N5-TTAGCTAATT	197	-	Class 3	1.R
palG_E_280	tpx	thiol peroxidase	AAAAAGTAAAATTA-N5-TAATTTTAATTTTT	62	+	TU 14 (F)	R
palG_E_281	tpx	thiol peroxidase	CTTTTTAAAT-N13-AATTAAAAAG	26	+	TU 14 (F)	R.3
palG_E_282	lgt	prolipoprotein diacylglyceryl transferase	TTATTCTAAA-N5-TTCATAATAA	270	+	TU 14 (I)	1.R
palG_E_283	lgt	prolipoprotein diacylglyceryl transferase	CAACTATTTT-N10-AAAAAAATTG	81	+	TU 14 (I)	1.R
palG_E_284	lgt	prolipoprotein diacylglyceryl transferase	ATTAAAAAAT-N13-ATTATTCAAT	25	+	TU 14 (I)	R
palG_E_285	tpiA	triosephosphate isomerase	TAATTTTTT-N14-AATAAATTA	138	+	TU 15 (F)	1.R
palG_E_286	tpiA	triosephosphate isomerase	TTAAATGAAA-N6-TTTAATTTAA	65	+	TU 15 (F)	1.R
palG_E_287	tpiA	triosephosphate isomerase	TAATTTAAA-N9-TTTAAATTA	34	+	TU 15 (F)	1.R
palG_E_288	rpsO	30S ribosomal protein S15	ATTAATACT-N9-ATTTTTAAT	23	+	TU 15 (L)	R
palG_E_29	MHP7448-tRNA-Tyr1	tRNA-Tyr	ATAATTTTT-N14-AAAAATTAT	227	-	Class 3	1.R
palG_E_290	MHP7448_0106	c hypothetical protein	TAATTTTTC-N9-GATAAACTA	34	-	TU 16 (L)	R
palG_E_291	MHP7448_0108	c protein P97 - copy 2	TTTTTTAGTTTTT-N5-AAAAAATAAGAAA	102	-	TU 16 (I)	R
palG_E_293	gyrB	c DNA gyrase subunit B	AAAAAACCA-N10-TGGAATTTT	35	-	TU 16 (I)	1.R
palG_E_294	gyrB	c DNA gyrase subunit B	TTTTCTTCGT-N8-AAGAAAAAAA	152	-	TU 16 (I)	1.R
palG_E_295	MHP7448_0110	c ISMHp1 transposase	ATTCACTTT-N6-AATATGAAT	106	-	Class 1	1.R
palG_E_296	MHP7448_0110	c ISMHp1 transposase	TTTTATTAAA-N10-TTTAAAAAAA	252	-	Class 1	1.R
palG_E_298	MHP7448_0112	hypothetical protein	AAAATAAAA-N14-TTTAATTTT	147	+	TU 16 (F)	R
palG_E_299	MHP7448_0112	hypothetical protein	AAAAATTAGTAAA-N11-TTTACTAATTTTT	40	+	TU 16 (F)	R
palG_E_30	MHP7448-tRNA-Thr2	tRNA-Thr	CATTTTTTTA-N12-TAAAAAAATG	21	-	Class 3	1.R
palG_E_301	pdhA	pyruvate dehydrogenase E1-alpha subunit	ATATAAATAATA-N12-TATAATTTATAT	91	+	TU 17 (I)	R
palG_E_303	MHP7448_0117	conserved hypothetical protein	ATGTATGTT-N9-AAAATACTT	266	+	TU 18 (F)	1.R
palG_E_304	MHP7448_0117	conserved hypothetical protein	AAATGTTAT-N14-ATTAAATTT	22	+	TU 18 (F)	R
palG_E_305	MHP7448_0120	conserved hypothetical protein	TTTGACAAA-N15-TTTGTTAAA	130	+	TU 18 (I)	1.R
palG_E_306	MHP7448_0120	conserved hypothetical protein	TATAATTATA-N10-TATAAATAGA	13	+	TU 18 (I)	R
palG_E_309	infC	c translation initiation factor IF-3	GACAAACAAA-N8-TTTTTTTGTC	97	-	TU 19 (I)	R
palG_E_31	MHP7448-tRNA-Thr2	tRNA-Thr	CTTTTTCTAAA-N11-TTTAAAAAAAG	53	-	Class 3	1.R
palG_E_310	infC	c translation initiation factor IF-3	ATATTTTTTT-N14-AATATAATAT	192	-	TU 19 (I)	R
palG_E_313	rplU	50S ribosomal protein L21	TTATTGCTTTTT-N6-AAAATGCTATAA	89	+	TU 21 (F)	R
palG_E_314	lip2	c lipase-esterase	TAATATTAT-N13-AAAAAATTA	20	-	mC 12	R
palG_E_318	scr	pseudogene	TAATTTTTT-N13-ATAATATTA	84	+	Class 2	1.R
palG_E_319	scr	pseudogene	AAATTTTTTC-N12-GAAAAAACTT	33	+	Class 2	1.R.1
palG_E_32	MHP7448-tRNA-Ser2	tRNA-Ser	TAATTTTTTATC-N6-GATATAATATTA	15	-	Class 3	R
palG_E_323	MHP7448_0138	conserved hypothetical protein	TTTTTTCAAGG-N11-CCTGGAAAAAA	71	+	TU 23 (F)	2.R
palG_E_325	MHP7448_0145	chromate transport protein	ATTAATTAT-N13-AAAAATAAT	123	+	TU 24 (F)	R
palG_E_326	tig	trigger factor	AATGATAAAA-N9-TTTTATTATT	118	+	TU 24 (I)	R
palG_E_327	MHP7448_0155	c conserved hypothetical protein	AAATTAAAT-N6-ATTTATTTT	34	-	TU 25 (I)	R
palG_E_328	MHP7448_0155	c conserved hypothetical protein	TTAATTAAAAA-N11-TTTTTAATTAA	74	-	TU 25 (I)	R
palG_E_329	MHP7448_0162	hypothetical protein	TTTTCAATTT-N9-AAATTCAAAA	181	+	TU 26 (I)	R
palG_E_33	MHP7448-tRNA-Met2	tRNA-Met	TTTAATTTTT-N14-AAAAATTAAA	8	-	Class 3	R
palG_E_330	rpsM	c 30S ribosomal protein S13	AAATCAAAATTTTTT-N14-AAAAAATTTTGATTT	65	-	TU 27(I)	R
palG_E_331	rpmJ	c 50S ribosomal protein L36	TTTATATAA-N9-TTAAATAAA	18	-	TU 27(I)	R
palG_E_332	rplB	c 50S ribosomal protein L2	ACTAAAAAAGAC-N9-GTCTAGTTTAGT	48	-	TU 27(I)	R
palG_E_333	rpsJ	c 30S ribosomal protein S10	ATAATTTAA-N8-TTAAAGGAT	56	-	TU 27 (F)	R.1
palG_E_334	rpsJ	c 30S ribosomal protein S10	GAAAATTTTT-N11-AATAATATTC	163	-	TU 27 (F)	1.R.1
palG_E_336	MHP7448_0197	conserved hypothetical protein	AGTAAGCAAAA-N9-TTTTGCAAACT	98	+	TU 28 (F)	1.R
palG_E_337	MHP7448_0197	conserved hypothetical protein	ATAATAATAT-N13-AATTTATTAT	12	+	TU 28 (F)	R.1
palG_E_338	MHP7448_0198	protein P97 - copy 1	AATTTTAATA-N10-TATTTAAATT	294	+	TU 28 (I)	1.R
palG_E_339	MHP7448_0198	protein P97 - copy 1	ACAAGTTAAA-N6-TTTCACTTAT	110	+	TU 28 (I)	1.R
palG_E_340	MHP7448_0202	conserved hypothetical protein	TTTGCAATTT-N7-AAACTGAAAA	75	+	TU 29 (I)	R
palG_E_342	MHP7448_0210	c ABC transporter ATP-binding protein	ATTTAATAA-N12-TAAATAAAT	87	-	TU 30 (F)	1.R
palG_E_343	MHP7448_0211	hypothetical protein	GAAAAATAA-N15-TTCTTTTTC	88	+	TU 31 (F)	R.2
palG_E_344	MHP7448_0211	hypothetical protein	ATTTATTTA-N12-TTATTAAAT	57	+	TU 31 (F)	R.2
palG_E_345	MHP7448_0211	hypothetical protein	TTTAAAAAA-N11-TTAATTAAA	7	+	TU 31 (F)	R.2
palG_E_346	oppB-1	oligopeptide ABC transporter system permease	ATTAATAAAA-N10-TTTGAATAAT	126	+	TU 31 (I)	R
palG_E_347	oppB-1	oligopeptide ABC transporter system permease	ATCTAATAATT-N14-AAATATTAGAT	62	+	TU 31 (I)	R
palG_E_349	MHP7448_0219	c hypothetical protein	AAGAATTTAT-N15-ATAATTTTTT	139	-	mC 14	R.1
palG_E_350	MHP7448_0219	c hypothetical protein	AATTATTAAA-N15-TTAAATAACT	235	-	mC 14	R.1
palG_E_352	nrdF	c ribonucleoside-diphosphate reductase beta chain	TACAAAAAAAT-N7-ATTTTTTGGTA	148	-	TU 32 (I)	R.1
palG_E_353	nrdF	c ribonucleoside-diphosphate reductase beta chain	AAAAAGTCTAT-N6-ATAGGGTTTTT	218	-	TU 32 (I)	1.R.1
palG_E_354	glyA	c glycine hydroxymethyltransferase	TTTTAAACA-N11-TGTTTTAAA	68	-	TU 32 (F)	2.R
palG_E_355	glyA	c glycine hydroxymethyltransferase	TTTGCTTTCAA-N5-TTTAAACCAAA	266	-	TU 32 (F)	2.R
palG_E_356	MHP7448_0225	methylmalonate-semialdehyde dehydrogenase	TTTGGTTTAAA-N5-TTGAAAGCAAA	204	+	TU 33 (F)	1.R
palG_E_357	MHP7448_0225	methylmalonate-semialdehyde dehydrogenase	ATAAAAAATAA-N6-TTATTTTTTAT	103	+	TU 33 (F)	R
palG_E_358	MHP7448_0225	methylmalonate-semialdehyde dehydrogenase	AAATTATAA-N8-TTAAAAATT	73	+	TU 33 (F)	R
palG_E_359	MHP7448_0225	methylmalonate-semialdehyde dehydrogenase	TAATTTTTA-N13-TAAAACTTA	40	+	TU 33 (F)	R.1
palG_E_360	mglA	ribose ABC transport ATP-binding protein	AAATATTGAAT-N13-ATCCATTATTT	54	+	TU 33 (I)	R
palG_E_362	mglA	ribose ABC transport ATP-binding protein	TTACAATTTTA-N14-TATAATTATAA	3	+	TU 33 (I)	R
palG_E_363	MHP7448_0236	transposase	ATTCACTTT-N6-AATATGAAT	106	+	Class 1	1.R
palG_E_364	MHP7448_0240	c hypothetical protein	TAAATTAAA-N8-TTAAAATTA	62	-	TU 35 (F)	1.R.2
palG_E_365	MHP7448_0240	c hypothetical protein	TTTTACTATTT-N12-AAATACTAAAA	102	-	TU 35 (F)	1.R.2
palG_E_366	secD	protein-export membrane protein	TTAAAATATA-N6-TATTTTTTAA	263	+	TU 36 (F)	1.R
palG_E_367	secD	protein-export membrane protein	TAATTAAAATT-N6-AATTTATATTA	152	+	TU 36 (F)	1.R
palG_E_368	secD	protein-export membrane protein	TCATATTAT-N6-ATGATATAA	24	+	TU 36 (F)	R
palG_E_369	hisS	histidyl-tRNA synthetase	TTTTCTATT-N8-AATTAAAAA	51	+	TU 36 (I)	R
palG_E_370	hisS	histidyl-tRNA synthetase	TTTTTTCTAAG-N14-CTTAAAAAAAA	8	+	TU 36 (I)	R
palG_E_371	MHP7448_0244	conserved hypothetical protein	AAAAAATAA-N7-TTATTTTTT	43	+	TU 36 (I)	1.R
palG_E_372	rpsT	30S ribosomal protein S20	TATTGTATA-N6-TATATAATA	69	+	TU 36 (L)	R
palG_E_374	smf	c DNA processing protein SMF	ATAAAAAAAACTTTT-N6-AAAAGTTTTTTTTAT	46	-	TU 37 (F)	R
palG_E_375	smf	c DNA processing protein SMF	TTATTTTTTTTA-N11-TATGAAAAATAA	163	-	TU 37 (F)	R
palG_E_377	eno	enolase	ATAAAAAAAACTTTT-N6-AAAAGTTTTTTTTAT	211	+	TU 38 (F)	1.R
palG_E_378	eno	enolase	ACTTTAATAA-N14-TTTTTAAATT	80	+	TU 38 (F)	1.R
palG_E_379	dnaX	DNA polymerase III gamma and tau subunit	AATTAATTT-N11-AAATTTATT	22	+	TU 40 (F)	1.R
palG_E_380	mgtA	c cation-transporting P-type ATPase	TATAACCTAA-N7-TTATTTTATA	36	-	mC 17	R.1
palG_E_381	MHP7448_0272	c P97-like protein	AATTTTAAA-N9-TTGAAAATT	104	-	TU 42 (F)	1.R
palG_E_382	MHP7448_0272	c P97-like protein	TAAAAAGTTG-N11-CATTTTTTTA	143	-	TU 42 (F)	2.R
palG_E_383	MHP7448_0272	c P97-like protein	TTATAAAAA-N8-TTTTTATTA	183	-	TU 42 (F)	2.R
palG_E_385	MHP7448_0272	c P97-like protein	TAATAAAAA-N8-TTTTTATAA	291	-	TU 42 (F)	2.R
palG_E_386	rpmF	50S ribosomal protein L32	TTTATGAAAA-N9-TTATAATAAA	8	+	TU 43 (I)	R
palG_E_387	MHP7448_0279	c transcriptional regulator	TTTTAAAAATTTTTAA-N9-TTAAAAATTTTTAAAA	21	-	mC 18	1.R.2
palG_E_388	MHP7448_0279	c transcriptional regulator	AAAAGTTAA-N7-TTAATTTTT	67	-	mC 18	1.R.2
palG_E_389	MHP7448_0279	c transcriptional regulator	TAACTAAATTT-N5-AAATTAAGTTA	128	-	mC 18	1.R.1
palG_E_390	MHP7448_0279	c transcriptional regulator	AAAAGTTTC-N15-GAAACCTTT	163	-	mC 18	2.R.1
palG_E_391	pyrG	CTP synthase	ATAAATTTTT-N10-AAAAAACTAT	285	+	mC 19	3.R
palG_E_392	pyrG	CTP synthase	AAATCAAAAA-N10-TTTTTGATAT	131	+	mC 19	2.R.1
palG_E_393	pyrG	CTP synthase	TATTTTTAA-N13-TTTATAATA	83	+	mC 19	1.R.1
palG_E_394	MHP7448_0282	c hypothetical protein	ATATTTTTA-N8-TAAGAAAAT	3	-	TU 44 (I)	R
palG_E_395	rplS	c 50S ribosomal protein L19	TTATAATTT-N8-AAATTAAAA	14	-	TU 44 (I)	R
palG_E_396	rpsP	c 30S ribosomal protein S16	AAATCTTTT-N7-AAACGACTT	151	-	TU 44 (I)	1.R
palG_E_398	MHP7448_0287	c hypothetical protein	TAAAATTTT-N5-AAAATTTTA	16	-	TU 44 (F)	R.1
palG_E_399	MHP7448_0287	c hypothetical protein	ATTTACTTTT-N10-AAAAGTTTAT	201	-	TU 44 (F)	R.1
palG_E_400	MHP7448_0289	hypothetical protein	TTCTTCAAAA-N12-TTTTGATAAA	106	+	TU 45 (F)	R
palG_E_401	MHP7448_0289	hypothetical protein	AATTTTTTTT-N6-AAGAAAAATT	73	+	TU 45 (F)	R
palG_E_402	MHP7448_0289	hypothetical protein	AAATTTAACTT-N12-AATTTAAATTT	33	+	TU 45 (F)	R
palG_E_403	rpsF	c 30S ribosomal protein S6	AAAAAATTGTAAA-N8-TTTAAAACTTTTT	52	-	TU 46 (I)	R.1
palG_E_404	rpsF	c 30S ribosomal protein S6	AAAAAAATAAAA-N10-TTTGATTTCTTT	181	-	TU 46 (I)	1.R
palG_E_405	rpsF	c 30S ribosomal protein S6	TGATAATTAT-N13-AAAATTGTCA	234	-	TU 46 (I)	1.R
palG_E_406	MHP7448_0300	hypothetical protein	AATTTGAAC-N9-GTTCATATT	216	+	TU 47 (I)	2.R
palG_E_407	MHP7448_0300	hypothetical protein	ATAATTTAAT-N14-ATAAAATAAT	72	+	TU 47 (I)	R.2
palG_E_408	MHP7448_0301	hypothetical protein	AAAATTATC-N14-GATGGTTTT	237	+	TU 47 (I)	R
palG_E_409	MHP7448_0301	hypothetical protein	AAGACAAAA-N14-TTATGTCTT	84	+	TU 47 (I)	R
palG_E_410	MHP7448_0301	hypothetical protein	ATTTAAATC-N14-GCTCTAAAT	48	+	TU 47 (I)	R
palG_E_411	MHP7448_0302	permease	AAATTTATTATAT-N8-ATATAGTAAATTT	21	+	TU 47 (I)	R
palG_E_412	MHP7448_0305	c ABC transporter ATP-binding protein	ATATAAAAAAA-N9-TTTTTTAATTT	15	-	TU 48 (L)	R
palG_E_413	MHP7448_0308	conserved hypothetical protein	AAAATGCTAT-N9-ATAGGATTGT	104	+	TU 49 (L)	3.R
palG_E_414	MHP7448_0308	conserved hypothetical protein	TATTTAGTTAT-N15-ATAATTATATA	37	+	TU 49 (L)	R
palG_E_415	MHP7448_0312	c glycine cleavage system H protein	TTAGATATT-N5-AAAATTTAA	10	-	TU 50 (F)	R.1
palG_E_416	MHP7448_0313	hypothetical protein	TAAATAATT-N12-AATTATGGA	107	+	TU 51 (F)	1.R
palG_E_417	MHP7448_0313	hypothetical protein	ATATTTTGC-N7-GTATAATAT	50	+	TU 51 (F)	R.1
palG_E_418	MHP7448_0315	ABC transporter ATP-binding protein	AAAAATTAT-N7-ATATTTTTT	60	+	TU 51 (I)	R
palG_E_421	MHP7448_0318	hypothetical protein	TAAAAATTT-N8-AAATTATAA	173	+	TU 51 (I)	1.R
palG_E_422	MHP7448_0318	hypothetical protein	AACCAGTTA-N10-TCAATGGTT	132	+	TU 51 (I)	1.R
palG_E_423	MHP7448_0322	c putative transposase	TAGATTTTT-N15-AAAAATTAA	140	-	Class 1	R.1
palG_E_424	MHP7448_0323	transposase	TTTTTCTAGA-N12-TCTATAAAAA	251	+	Class 1	1.R
palG_E_425	MHP7448_0323	transposase	TGCTTAAAA-N10-TTTTTACCA	220	+	Class 1	1.R
palG_E_426	MHP7448_0323	transposase	ATTCACTTT-N6-AATATGAAT	106	+	Class 1	1.R
palG_E_427	MHP7448_0325	c hypothetical protein	AAAATTAAAA-N12-TTATAATTTT	19	-	TU 52 (F)	R
palG_E_429	MHP7448_0326	c hypothetical protein	TTATCTTCA-N10-TCAAGATCA	42	-	TU 53 (L)	R
palG_E_430	MHP7448_0327	c conserved hypothetical protein	AAATAAAAT-N10-AGTTTATTT	0	-	TU 53 (F)	R.2
palG_E_431	MHP7448_0327	c conserved hypothetical protein	TAAAAGCCC-N9-GAGGTTTTA	111	-	TU 53 (F)	2.R
palG_E_432	MHP7448_0328	hypothetical protein	ATAGATAAAA-N14-TTTTTTCTAT	86	+	TU 54 (F)	1.R.2
palG_E_433	MHP7448_0328	hypothetical protein	TTATATTAT-N8-ATAATAGTA	17	+	TU 54 (F)	R.2
palG_E_434	MHP7448_0331	c hypothetical protein	AATTCCGGCA-N15-TGCAGAAATT	86	-	TU 55 (L)	R
palG_E_435	MHP7448_0332	c subtilisin-like serine protease	TTTATTTAAAA-N14-TTTTCAATAAA	91	-	TU 55 (I)	2.R
palG_E_436	MHP7448_0332	c subtilisin-like serine protease	TCATAATTT-N7-AAAGTATAA	136	-	TU 55 (I)	2.R
palG_E_437	MHP7448_0332	c subtilisin-like serine protease	AATTTTAAA-N13-TTGAAAATT	188	-	TU 55 (I)	2.R
palG_E_438	MHP7448_0333	c lipoprotein	TTTGTTTTT-N9-AAAAATAAA	23	-	TU 55 (F)	R.3
palG_E_439	MHP7448_0333	c lipoprotein	AATTCAAAATTA-N14-TAATTTTAAATT	87	-	TU 55 (F)	R.2
palG_E_440	MHP7448_0333	c lipoprotein	AAAAATTTAGA-N14-TCTATAATTTT	265	-	TU 55 (F)	1.R
palG_E_441	MHP7448_0334	hypothetical protein	AATTTATTA-N11-TAAAAAATT	263	+	TU 56 (F)	1.R
palG_E_442	MHP7448_0334	hypothetical protein	TGTCTAAATT-N9-AAATTAGCCA	96	+	TU 56 (F)	R.2
palG_E_443	MHP7448_0334	hypothetical protein	TTTTTAGCTATTTT-N6-AAAATAACTAAAAA	60	+	TU 56 (F)	R.2
palG_E_444	MHP7448_0334	hypothetical protein	ATTAAAAAA-N6-TTTTATAAT	32	+	TU 56 (F)	R.2
palG_E_445	MHP7448_0336	c hypothetical protein	AATTTAGAAT-N8-AGTCTAAATT	77	-	mC 21	1.R
palG_E_446	MHP7448_0336	c hypothetical protein	TTCAAATTTT-N13-AACATTTGCA	111	-	mC 21	1.R
palG_E_447	MHP7448_0336	c hypothetical protein	TCATAAAAAAT-N12-ATATTTTATGA	249	-	mC 21	1.R
palG_E_448	MHP7448_0336	c hypothetical protein	AAACAAATTA-N7-TATTTTTTTT	290	-	mC 21	1.R
palG_E_449	MHP7448_0337	hypothetical protein	ATAATTAATTAT-N12-ATATTTAATTAT	237	+	mC 22	R.1
palG_E_450	MHP7448_0342	c hypothetical protein	AAAAATATAATTTTT-N13-AAAAATTATATTTTT	78	-	TU 57 (I)	R.1
palG_E_451	MHP7448_0342	c hypothetical protein	ATTTATAGT-N12-AATATGAAT	121	-	TU 57 (I)	R.1
palG_E_452	MHP7448_0342	c hypothetical protein	AAATATTTAA-N11-TTTTATATTT	156	-	TU 57 (I)	R.1
palG_E_453	MHP7448_0343	pseudogene	TATTTAAATAA-N11-TTATTTAAATA	236	+	Class 2	1.R
palG_E_454	MHP7448_0343	pseudogene	AAGTTAAAA-N9-TTTTAGTTT	94	+	Class 2	R
palG_E_455	MHP7448_0344	c hypothetical protein	ATTTATTATAT-N9-ATATACTAAAT	28	-	TU 57 (F)	R.1
palG_E_456	MHP7448_0344	c hypothetical protein	AAAAAATTT-N8-AAATTTATT	66	-	TU 57 (F)	1.R.1
palG_E_457	MHP7448_0344	c hypothetical protein	AATTATAAA-N10-TTTTTCATT	109	-	TU 57 (F)	2.R.1
palG_E_458	MHP7448_0347	hypothetical protein	TTTAATATAAA-N9-TTTATATGAAA	51	+	TU 58 (L)	R
palG_E_459	MHP7448_0348	c hypothetical protein	ATATTTAAT-N15-ATTATATAT	29	-	TU 59 (L)	R
palG_E_460	MHP7448_0348	c hypothetical protein	AATCAAACTTA-N14-TTAGTTTTATT	299	-	TU 59 (L)	R
palG_E_461	MHP7448_0351	c conserved hypothetical protein	ATAATTTTA-N11-TATAATTAT	29	-	TU 59 (F)	R.1
palG_E_462	MHP7448_0351	c conserved hypothetical protein	TTTTAAGAA-N14-TTATTCAAA	65	-	TU 59 (F)	2.R.1
palG_E_463	MHP7448_0351	c conserved hypothetical protein	AAAATTATAT-N6-ATATAGTTTT	105	-	TU 59 (F)	2.R
palG_E_465	MHP7448_0352	hypothetical protein	TTTTTTAGA-N14-TATAATAAA	116	+	TU 60 (F)	3.R
palG_E_466	MHP7448_0352	hypothetical protein	AAATTATTA-N11-TAATTATTT	79	+	TU 60 (F)	2.R
palG_E_467	MHP7448_0356	c hypothetical protein	AAAATTAAAAT-N11-ATTTAAATTTT	23	-	TU 61 (F)	R.1
palG_E_469	MHP7448_0357	amino acid permease	AAAATTATT-N15-AATATTTTT	41	+	mC 25	1.R.1
palG_E_470	glpK	c glycerol kinase	TTTGGATTA-N8-TAATTCAAA	28	-	TU 62 (F)	R
palG_E_471	glpK	c glycerol kinase	TAAATTTTAT-N6-ATAAGATTTA	105	-	TU 62 (F)	1.R
palG_E_472	MHP7448_0360	P37-like ABC transporter substrate-binding lipoprotein	TAAATCTTAT-N6-ATAAAATTTA	207	+	TU 63 (F)	1.R
palG_E_473	MHP7448_0360	P37-like ABC transporter substrate-binding lipoprotein	AATTTATAAT-N15-ATAATAATTT	145	+	TU 63 (F)	R.1
palG_E_474	MHP7448_0360	P37-like ABC transporter substrate-binding lipoprotein	GTCTTTTTT-N12-ATAAAACAC	36	+	TU 63 (F)	R.2
palG_E_476	MHP7448_0365	hypothetical protein	AATTTATTAA-N8-TTATTAATTT	214	+	TU 63 (I)	R
palG_E_477	MHP7448_0366	lipoprotein	ATTTTAAATT-N5-AATATAAATT	43	+	TU 63 (I)	R
palG_E_478	MHP7448_0373	c conserved hypothetical protein	AAAATGTTATA-N10-TATAAAACTTT	68	-	TU 64 (I)	R
palG_E_479	MHP7448_0375	c PTS system enzyme IIB component	TTTTTAATT-N15-AATTAAAAA	19	-	TU 64 (I)	R
palG_E_480	MHP7448_0377	c conserved hypothetical protein	TTAACGAAA-N8-TTTATTTAA	3	-	TU 64 (I)	R
palG_E_481	MHP7448_0377	c conserved hypothetical protein	AAAATGTTTAA-N13-TAAAAAATTTT	46	-	TU 64 (I)	R
palG_E_482	MHP7448_0378	c lipoprotein	AAGATTATT-N8-AAAACTCTT	201	-	TU 64 (F)	1.R
palG_E_483	MHP7448_0379	ABC transport ATP-binding protein	TACCTTCAA-N9-TTGAATATA	29	+	TU 65 (F)	R.2
palG_E_484	MHP7448_0386	pseudogene	ACTTTTTAA-N14-TTAAAATTT	153	+	Class 2	1.R
palG_E_485	MHP7448_0386	pseudogene	AATTAGCTAA-N5-TTAGCAAATT	72	+	Class 2	1.R
palG_E_486	MHP7448_0390	c hypothetical protein	TTAACTTTGC-N11-GCTAACTTAA	71	-	TU 66 (F)	1.R.1
palG_E_487	MHP7448_0390	c hypothetical protein	TAAATTCTA-N11-TATAATTTA	222	-	TU 66 (F)	1.R
palG_E_488	MHP7448_0390	c hypothetical protein	AATTTTATA-N14-TATTAAATT	266	-	TU 66 (F)	2.R
palG_E_489	MHP7448_0391	conserved hypothetical protein	TTATTTTTTTC-N15-GTAAAAAGTAA	82	+	TU 67 (F)	1.R
palG_E_490	MHP7448_0394	conserved hypothetical protein	TTTTAAATA-N14-TTTCTAAAA	168	+	TU 67 (I)	1.R
palG_E_492	MHP7448_0397	c conserved hypothetical protein	TTTTGATTG-N10-CAATAAAAA	122	-	TU 68 (L)	1.R
palG_E_494	MHP7448_0399	c hypothetical protein	TTATTAATTA-N14-TCATTAATAA	66	-	TU 68 (F)	1.R
palG_E_495	MHP7448_0399	c hypothetical protein	ATAATGAAA-N10-TTTCCTTTT	194	-	TU 68 (F)	1.R
palG_E_496	MHP7448_0400	hypothetical protein	AAAAGGAAA-N10-TTTCATTAT	230	+	TU 69 (F)	R.1
palG_E_497	MHP7448_0400	hypothetical protein	ATAGTTATTT-N15-AAATAAAAAT	150	+	TU 69 (F)	R.1
palG_E_498	asnS	asparaginyl-tRNA synthetase	AAATTTTTT-N10-AACAAATTT	287	+	TU 69 (I)	1.R
palG_E_499	asnS	asparaginyl-tRNA synthetase	AATTTTAAAA-N10-TTTTATAATT	239	+	TU 69 (I)	1.R
palG_E_500	asnS	asparaginyl-tRNA synthetase	TAAAAAATT-N15-ATTTTTCTA	95	+	TU 69 (I)	1.R
palG_E_501	asnS	asparaginyl-tRNA synthetase	TAATTTTAA-N10-TTTTAATTA	60	+	TU 69 (I)	1.R
palG_E_503	MHP7448_0408	c hypothetical protein	TTGAAAAAT-N6-ATTTTTTAA	30	-	TU 70 (I)	R
palG_E_504	MHP7448_0410	pseudogene	ACTTTTTAA-N14-TTAAAATTT	162	-	Class 2	R
palG_E_505	MHP7448_0411	c hypothetical protein	TTACTAAATTT-N13-AAATAAAGTAA	7	-	TU 70 (I)	R.2
palG_E_506	MHP7448_0411	c hypothetical protein	TTAAAAATT-N7-AATTTATAA	87	-	TU 70 (I)	R.1
palG_E_507	MHP7448_0411	c hypothetical protein	ATTTTTAAA-N13-TTCAGAAAT	138	-	TU 70 (I)	1.R.1
palG_E_508	MHP7448_0411	c hypothetical protein	TAAAATGTTT-N15-ACAAATTTTA	195	-	TU 70 (I)	1.R
palG_E_509	MHP7448_0411	c hypothetical protein	TCCAAAAAA-N14-TTATTTGTA	247	-	TU 70 (I)	2.R
palG_E_510	MHP7448_0412	c conserved hypothetical protein	TTTACAAGAT-N7-AACTTGCAAA	85	-	TU 70 (I)	R
palG_E_511	MHP7448_0413	c conserved hypothetical protein	TTTTACTTA-N15-TAATTAAAA	23	-	TU 70 (I)	1.R
palG_E_512	MHP7448_0429	hypothetical protein	TTTATTTTTGT-N6-ACATTAATAAA	132	+	TU 72 (I)	1.R
palG_E_513	MHP7448_0429	hypothetical protein	AAGTAAAAA-N8-TTTTTATTT	102	+	TU 72 (I)	1.R
palG_E_514	MHP7448_0431	c conserved hypothetical protein	ATTTAACCT-N8-AGGAAAAAT	17	-	TU 73 (L)	R
palG_E_515	MHP7448_0431	c conserved hypothetical protein	TTTTTTTAACTT-N14-AAGGTAAAAAAA	102	-	TU 73 (L)	R
palG_E_517	sgaH	c 3-hexulose-6-phosphate synthase	TTTTTTGGTAATTTT-N6-AAAATTCGCAAAAAA	98	-	TU 73 (I)	1.R
palG_E_519	MHP7448_0440	c hypothetical protein	TCGAAAATT-N11-AATTATCAA	102	-	TU 73 (F)	R.1
palG_E_520	MHP7448_0440	c hypothetical protein	ATCAACTTT-N9-AAATTTTAT	139	-	TU 73 (F)	R.1
palG_E_521	MHP7448_0441	hypothetical protein	TTGATAATT-N11-AATTTTCGA	44	+	mC 27	R.1
palG_E_522	MHP7448_0441	hypothetical protein	ATAAAATTT-N9-AAAGTTGAT	9	+	mC 27	R.1
palG_E_523	MHP7448_0445	c hypothetical protein	TTTTAAAATT-N10-AATTTGAAAA	24	-	mC 28	R
palG_E_524	MHP7448_0445	c hypothetical protein	TAAAACTACC-N5-GGTTTTTTTA	92	-	mC 28	R
palG_E_525	MHP7448_0447	hypothetical protein	TGCCCCTGC-N10-GCTGAGGCA	273	+	TU 76 (I)	R
palG_E_526	MHP7448_0448	hypothetical protein	TTGTTGATAC-N10-GTATCAACAA	275	+	TU 76 (L)	R
palG_E_527	MHP7448_0448	hypothetical protein	TGATAATTT-N6-AAAGAATCA	30	+	TU 76 (L)	R
palG_E_528	MHP7448_0449	c GTP-binding protein	AAGTAAGTA-N10-TATTTAATT	1	-	TU 77 (L)	R
palG_E_529	MHP7448_0449	c GTP-binding protein	ATTTATTTAGTT-N7-AACTAAATTAAT	58	-	TU 77 (L)	1.R
palG_E_531	metK	c S-adenosylmethionine synthetase	TTTTTTCTAAAAAA-N9-TTTTTTAGAAAAAA	35	-	TU 77 (I)	1.R
palG_E_534	acpD	acyl carrier protein phosphodiesterase	TAATTTTGT-N14-ACAAAATTA	37	+	TU 78 (F)	R
palG_E_535	acpD	acyl carrier protein phosphodiesterase	TCCAAAAAA-N13-TTAATTGGA	6	+	TU 78 (F)	R.1
palG_E_537	MHP7448_0461	hypothetical protein	AATTAAAAA-N13-TTTAGAATT	154	+	TU 80 (F)	1.R
palG_E_538	MHP7448_0461	hypothetical protein	TTTAAATTTT-N13-AAATTGTAAA	15	+	TU 80 (F)	R.1
palG_E_539	MHP7448_0463	hypothetical protein	AAAAAACATC-N11-GATTTTTTAT	240	+	TU 80 (L)	R
palG_E_540	pepA	c leucyl aminopeptidase	ATTAGAAAAA-N14-TATTTCTAAT	76	-	TU 81 (L)	1.R
palG_E_541	MHP7448_0466	c hypothetical protein	TTTTATCTG-N6-CAAAAAAAA	9	-	TU 81 (I)	R.1
palG_E_542	MHP7448_0466	c hypothetical protein	ATAAAAAAA-N14-TTTTTTTAT	110	-	TU 81 (I)	1.R
palG_E_543	MHP7448_0470	c conserved hypothetical protein	CAGTTTTAGA-N15-TTTAAAAGTG	88	-	TU 81 (F)	R.1
palG_E_547	nadE	NH 3 -dependent NAD synthetase	TTAAATTTAAA-N7-TTTATATTAAA	136	+	TU 82 (I)	2.R
palG_E_550	MHP7448_0477	c conserved hypothetical protein	TTATATTTTAA-N5-TTATAGTATAA	9	-	TU 83 (I)	R
palG_E_551	MHP7448_0477	c conserved hypothetical protein	TAATAATAA-N10-TTATTTTTA	46	-	TU 83 (I)	1.R
palG_E_552	MHP7448_0477	c conserved hypothetical protein	AATTAAAAA-N9-TTATTAATT	152	-	TU 83 (I)	1.R
palG_E_553	MHP7448_0477	c conserved hypothetical protein	ATTTTTAAT-N13-ATTAAAAAT	214	-	TU 83 (I)	1.R
palG_E_554	MHP7448_0484	c hypothetical protein	ATGAATTTT-N5-AAAATTTCT	221	-	TU 83 (F)	1.R
palG_E_555	MHP7448_0485	conserved hypothetical protein	AGAAATTTT-N5-AAAATTCAT	77	+	mC 29	R.2
palG_E_556	MHP7448_0488	c conserved hypothetical protein	ATTGAAATAT-N7-ATAATTAAAT	67	-	TU 84 (I)	1.R
palG_E_557	MHP7448_0488	c conserved hypothetical protein	AAAAATTTTGT-N7-ACAAAATTTTT	195	-	TU 84 (I)	1.R
palG_E_558	MHP7448_0489	c hypothetical protein	TTTAAATTAT-N9-ATAATCAAAA	16	-	TU 84 (F)	R.1
palG_E_559	MHP7448_0489	c hypothetical protein	AAATTTTAT-N9-ATATAATCT	61	-	TU 84 (F)	1.R.1
palG_E_560	MHP7448_0489	c hypothetical protein	TATTTTTATT-N15-AATTTAAATA	110	-	TU 84 (F)	1.R
palG_E_561	pgk	phosphoglycerate kinase	ATAATTTAAATT-N9-AATTGAGATTAT	282	+	TU 85 (F)	2.R
palG_E_562	pgk	phosphoglycerate kinase	AAATAAAATTTT-N14-AAAAATCTATTT	235	+	TU 85 (F)	2.R.1
palG_E_563	MHP7448_0491	hypothetical protein	GAGCTTTAAA-N13-TTTAAATCGC	140	+	TU 85 (I)	1.R
palG_E_564	MHP7448_0491	hypothetical protein	TAACTAATATTTTT-N13-AAAAATATTAGTTA	89	+	TU 85 (I)	1.R
palG_E_565	fruA	PTS system, fructose-specific IIABC component	AAAAATTTA-N8-TATATTTTT	85	+	TU 85 (I)	R
palG_E_566	MHP7448_0495	c ISMHp1 transposase	ATTCACTTT-N6-AATATGAAT	106	-	Class 1	1.R
palG_E_568	MHP7448_0495	c ISMHp1 transposase	AAATAATGAT-N6-ATAATTTTTT	211	-	Class 1	1.R
palG_E_570	MHP7448_0496	c putative p216 surface protein	AATTTATAC-N13-GGAAAAATT	23	-	TU 86 (L)	R.1
palG_E_571	MHP7448_0496	c putative p216 surface protein	AAAAAATTT-N15-AAAATTTTT	67	-	TU 86 (L)	1.R
palG_E_572	MHP7448_0497	c p76 membrane protein precursor	AATTTTAAA-N15-TTTAACATT	0	-	TU 86 (I)	R
palG_E_573	MHP7448_0497	c p76 membrane protein precursor	AAAAATAAGGAAAA-N8-TTTTTCATATTTTT	222	-	TU 86 (I)	1.R
palG_E_574	MHP7448_0500	c conserved hypothetical protein	TTTTTTAATAATT-N13-ATTTATGAAAAAA	40	-	TU 86 (I)	R
palG_E_575	MHP7448_0500	c conserved hypothetical protein	TAAATCTTAATT-N6-AATTAAAAATTA	79	-	TU 86 (I)	R
palG_E_576	MHP7448_0505	c lipoprotein	AAAATAGTA-N7-TATTTTTTT	30	-	TU 86 (F)	1.R.1
palG_E_577	MHP7448_0505	c lipoprotein	TAGTAAATT-N10-AATTTAAAA	64	-	TU 86 (F)	1.R.1
palG_E_578	MHP7448_0505	c lipoprotein	TTTTACTAA-N11-TAAGAAAAA	156	-	TU 86 (F)	1.R.1
palG_E_579	MHP7448_0505	c lipoprotein	ATAATATTT-N7-AAATACAAT	194	-	TU 86 (F)	1.R
palG_E_580	pdhC	dihydrolipoamide acetyltransferase	TTTTTTACTTTTA-N5-TAAAGGCAAAAAA	257	+	TU 87 (F)	3.R
palG_E_581	pdhC	dihydrolipoamide acetyltransferase	TTTTCCATAA-N7-TTATGCTAAA	120	+	TU 87 (F)	2.R.1
palG_E_582	pdhC	dihydrolipoamide acetyltransferase	ATAATTATA-N15-TGAAATTAT	52	+	TU 87 (F)	1.R.1
palG_E_583	pta	c phosphate acetyltransferase	ATTTTTTAA-N7-TTAGAAAAT	73	-	TU 88 (I)	1.R
palG_E_584	MHP7448_0511	c conserved hypothetical protein	GTTTTATAT-N10-AAATAGAAC	107	-	TU 88 (I)	1.R
palG_E_585	MHP7448_0512	c hypothetical protein	TATAAATTA-N5-TAATTTTTA	177	-	TU 88 (F)	R.1
palG_E_586	MHP7448_0513	46K surface antigen precursor	AAAATTTTA-N10-TAACAATTT	212	+	TU 89 (F)	2.R.1
palG_E_587	MHP7448_0513	46K surface antigen precursor	AAAAATTAC-N13-GTATTTTTT	179	+	TU 89 (F)	2.R.2
palG_E_588	MHP7448_0513	46K surface antigen precursor	TATTTGAATTTTT-N14-AAAAATACAAATA	102	+	TU 89 (F)	2.R.2
palG_E_589	MHP7448_0513	46K surface antigen precursor	AAAAAAATT-N14-AATTTATTT	36	+	TU 89 (F)	R.2
palG_E_591	MHP7448_0520	c hypothetical protein	AAAAAATTT-N13-AAATATTTT	197	-	TU 90 (I)	2.R
palG_E_592	MHP7448_0520	c hypothetical protein	TTGTTAATT-N9-AACTAGCAA	230	-	TU 90 (I)	2.R
palG_E_593	pepF	c oligoendopeptidase F	TTATTTTCT-N7-AGAAGGTAA	5	-	TU 90 (F)	R.1
palG_E_594	pepF	c oligoendopeptidase F	AATTTAAAAT-N11-ATTTTAAAAT	92	-	TU 90 (F)	R.1
palG_E_595	MHP7448_0522	conserved hypothetical protein	AAATAGAAAA-N6-TTTAATATTT	185	+	mC 30	1.R
palG_E_597	tufA	c elongation factor EF-Tu	ATTTTTTTA-N13-TAAAATAAT	205	-	TU 91 (L)	4.R
palG_E_598	tufA	c elongation factor EF-Tu	TTTAAAAACT-N15-AATTTCTAAA	238	-	TU 91 (L)	4.R
palG_E_599	deoC	c deoxyribose-phosphate aldolase	AAAATTTTA-N9-TAGTATTTT	33	-	TU 91 (F)	R.3
palG_E_600	deoC	c deoxyribose-phosphate aldolase	TAAGTAAAA-N12-TTTTACAAA	64	-	TU 91 (F)	R.3
palG_E_601	deoC	c deoxyribose-phosphate aldolase	AGTTTTTAT-N10-ATCAAAACT	209	-	TU 91 (F)	1.R.1
palG_E_602	deoC	c deoxyribose-phosphate aldolase	AAATTTGAC-N13-GTAAAATTT	284	-	TU 91 (F)	R
palG_E_603	gyrA	DNA gyrase subunit A	AGTTTTGAT-N10-ATAAAAACT	203	+	mC 31	2.R
palG_E_604	gyrA	DNA gyrase subunit A	AAATTTTAC-N13-GTCAAATTT	125	+	mC 31	1.R.1
palG_E_605	gyrA	DNA gyrase subunit A	GACTTTTTA-N13-TAAAAATAC	93	+	mC 31	1.R.1
palG_E_606	gyrA	DNA gyrase subunit A	TTTTCTGTTT-N14-AAACATAAAA	53	+	mC 31	1.R.1
palG_E_607	pmsR	c peptide methionine sulfoxide reductase	TTTTTTTGA-N9-TTTAAAAAA	45	-	TU 92 (L)	1.R
palG_E_609	MHP7448_0536	hypothetical protein	TTATACTTT-N13-AATGTATTA	105	+	TU 93 (F)	R
palG_E_610	potA	c spermidine/putrescine ABC transporter ATP-binding	TATTTTTATTTT-N15-AAAATTTAAATA	0	-	TU 94 (F)	R.1
palG_E_611	potA	c spermidine/putrescine ABC transporter ATP-binding	TAAGAATAAAA-N5-TTTTATTCAAA	47	-	TU 94 (F)	R.1
palG_E_612	MHP7448_0543	hypothetical protein	AAATATTGT-N8-ACGATATTT	33	+	TU 95 (I)	R.1
palG_E_613	ktrA	c potassium uptake protein	TTTTAAATTTAT-N9-ATAATTTTAAAA	32	-	mC 32	1.R.1
palG_E_614	ktrA	c potassium uptake protein	AAAAAATACT-N9-AGTGTTTTTT	99	-	mC 32	1.R.1
palG_E_615	ktrA	c potassium uptake protein	ATCTAAAAGAA-N6-TTTTTTTATAT	133	-	mC 32	1.R.1
palG_E_616	ktrA	c potassium uptake protein	ATAATTATA-N8-TATAAAAAT	172	-	mC 32	1.R
palG_E_617	ktrA	c potassium uptake protein	TTTTATATAT-N12-AAATCTAAAA	224	-	mC 32	2.R
palG_E_619	ktrB	potassium uptake protein	TGTTTTTATA-N15-TATAAAAAAA	153	+	mC 33	1.R
palG_E_620	ktrB	potassium uptake protein	AAAACTAGT-N11-ACTAACTTT	87	+	mC 33	1.R
palG_E_622	MHP7448_0547	c conserved hypothetical protein	AAAATTCAAT-N8-ATTTTATTTT	244	-	TU 96 (L)	R
palG_E_632	MHP7448_0556	c hypothetical protein	AGATTATTT-N15-AAAATATCT	191	-	TU 97 (I)	R
palG_E_633	MHP7448_0559	c conserved hypothetical protein	TAAAATTAA-N7-TTAATATTA	31	-	TU 97 (I)	R.1
palG_E_634	MHP7448_0559	c conserved hypothetical protein	AATTACATAA-N5-TTATAGAATT	78	-	TU 97 (I)	R.1
palG_E_635	MHP7448_0559	c conserved hypothetical protein	AATATGAAAA-N9-TTTTTCTATT	121	-	TU 97 (I)	R
palG_E_636	MHP7448_0559	c conserved hypothetical protein	AAAAAATCAATAAA-N5-TTTATTAATTTTTT	156	-	TU 97 (I)	1.R
palG_E_637	MHP7448_0559	c conserved hypothetical protein	AACTTATCC-N10-GGATATTTT	201	-	TU 97 (I)	1.R
palG_E_638	MHP7448_0562	pseudogene	TCTTTTAAAA-N8-TTTTAAATGA	51	-	Class 2	1.R
palG_E_640	MHP7448_0564	c hypothetical protein	GACTAAAAAC-N15-GTTATTAGTC	116	-	TU 99 (F)	R
palG_E_641	MHP7448_0565	pseudogene	TCTTTTAAAA-N8-TTTTAAATGA	106	-	Class 2	1.R
palG_E_642	MHP7448_0565	pseudogene	AAATTAGCA-N10-TATTAATTT	136	-	Class 2	1.R
palG_E_643	MHP7448_0568	pseudogene	TCTTTTAAAA-N8-TTTTAAATGA	88	-	Class 2	1.R
palG_E_644	MHP7448_0569	hypothetical protein	TCATTTAAAA-N8-TTTTAAAAGA	20	+	TU 101 (I)	1.R
palG_E_645	MHP7448_0570	conserved hypothetical protein	TTAAATTTCTAT-N11-ATAAAAATTTAA	180	+	TU 101 (L)	1.R
palG_E_646	MHP7448_0570	conserved hypothetical protein	AATTATGAA-N11-TTTAGAATT	144	+	TU 101 (L)	1.R
palG_E_647	MHP7448_0570	conserved hypothetical protein	ATTTTAATTA-N7-TAATTATAAT	96	+	TU 101 (L)	1.R
palG_E_649	pulA	pullulanase	GTTTTTAATTA-N8-TAAATAAAAAC	248	+	mC 38	2.R
palG_E_650	pulA	pullulanase	TTATCGTTA-N14-TAATGATAA	51	+	mC 38	R.2
palG_E_651	trpS	c tryptophanyl-tRNA synthetase	AAAACTTTT-N15-AAAATTTTT	5	-	TU 105 (F)	R
palG_E_654	MHP7448_0596	hypothetical protein	AATTTATAGT-N14-ACCAAAAATT	102	+	TU 106 (I)	R
palG_E_655	MHP7448_0598	hypothetical protein	TTTTTAGTTTT-N10-AAACCTAAAAA	129	+	TU 106 (I)	R
palG_E_656	MHP7448_0599	hypothetical protein	TAATTATTAT-N13-ATAAGATTTA	164	+	TU 106 (I)	1.R
palG_E_657	MHP7448_0599	hypothetical protein	ACTAGTTTTT-N6-AAAAATTAGT	28	+	TU 106 (I)	R.1
palG_E_658	ppa	inorganic pyrophosphatase	TTATTTTTAA-N11-TAAAATATAA	0	+	TU 106 (I)	R
palG_E_659	xylF	ABC transporter xylose-binding lipoprotein	TTTTTGTAAATAA-N13-TAATATACAAAAA	135	+	TU 106 (I)	R
palG_E_660	MHP7448_0605	sugar ABC transporter ATP-binding protein	AAGAAAAAAT-N14-ATTATATCTT	125	+	TU 106 (I)	1.R
palG_E_661	MHP7448_0605	sugar ABC transporter ATP-binding protein	TAATTTAGTTTAATTT-N6-AAATTATATTAAATTA	65	+	TU 106 (I)	1.R
palG_E_662	MHP7448_0610	conserved hypothetical protein	AATAAATAAA-N7-TTTCTTAATT	191	+	TU 106 (L)	1.R
palG_E_664	MHP7448_0610	conserved hypothetical protein	AAAAATTATA-N6-TATAATTTTT	83	+	TU 106 (L)	1.R
palG_E_665	MHP7448_0610	conserved hypothetical protein	AAATTTAAGGAAA-N13-TATGCTTAAATTT	10	+	TU 106 (L)	R.1
palG_E_666	MHP7448_0612	c hypothetical protein	TAAAATACTAA-N11-TTAGGATTTTA	34	-	TU 107 (I)	R.1
palG_E_667	MHP7448_0612	c hypothetical protein	ATTTTCGGT-N7-ACCAAAAAT	134	-	TU 107 (I)	2.R
palG_E_668	ddem	c cytosine specific DNA methyltransferase	GAATTTGATT-N6-AATGAAAATC	82	-	TU 107 (I)	1.R
palG_E_669	ddem	c cytosine specific DNA methyltransferase	AATTGTAGAC-N13-GTCAAAAATT	175	-	TU 107 (I)	1.R
palG_E_670	ddem	c cytosine specific DNA methyltransferase	TAAATTTTT-N14-AAAAATTTA	259	-	TU 107 (I)	1.R
palG_E_673	rplJ	c 50S ribosomal protein L10	TAGCCAGAA-N7-TTTTTGCTA	215	-	TU 107 (F)	2.R.2
palG_E_674	MHP7448_0620	conserved hypothetical protein	AAAATTTAT-N15-AGAAATTTT	206	+	TU 108 (F)	2.R
palG_E_675	dam	c DNA adenine methylase	AAAAAATTT-N11-AAATTATTT	92	-	mC 39	2.R.2
palG_E_676	dam	c DNA adenine methylase	TTTTAAAAA-N12-TTCTTAAAA	152	-	mC 39	2.R.2
palG_E_677	dam	c DNA adenine methylase	GAATTTTCAT-N9-ATAAAAACTC	212	-	mC 39	2.R.2
palG_E_678	MHP7448_0623	ABC transporter ATP-binding - Pr1	TTTTAAAAA-N8-TTTTCAAAA	121	+	TU 109 (F)	1.R.2
palG_E_679	MHP7448_0623	ABC transporter ATP-binding - Pr1	TTTTTATGAA-N11-TTAATATAAA	8	+	TU 109 (F)	R.3
palG_E_680	MHP7448_0624	ABC transporter ATP-binding protein - Pr2	TCAAATTTA-N5-TGAAATTGA	6	+	TU 109 (L)	R.1
palG_E_681	MHP7448_0625	pseudogene	AAAAATGAAAA-N5-TTTTTATTTTT	120	+	Class 2	R
palG_E_682	MHP7448_0626	c conserved hypothetical protein	TTTTATTAA-N5-TTACTAAAA	70	-	mC 40	1.R.1
palG_E_683	MHP7448_0627	ABC transporter ATP-binding - Pr1-like protein	TTTTAGTAA-N5-TTAATAAAA	240	+	TU 110 (F)	1.R.1
palG_E_684	MHP7448_0630	c 5'-nucleotidase precursor	AAAATTATTTT-N14-AAACAAATTTT	102	-	TU 111 (F)	2.R
palG_E_685	MHP7448_0630	c 5'-nucleotidase precursor	TTAATAAAA-N10-TTTAATAAA	143	-	TU 111 (F)	2.R
palG_E_686	MHP7448_0630	c 5'-nucleotidase precursor	TTTTTAATTT-N13-AAATTAAAAA	278	-	TU 111 (F)	2.R
palG_E_687	plsC	1-acyl-sn-glycerol-3-phosphate acyltransferase	TTTTTCTTC-N14-GAATAAAAA	247	+	TU 112 (F)	3.R.1
palG_E_688	plsC	1-acyl-sn-glycerol-3-phosphate acyltransferase	CCTATATTAT-N5-ATAATTTTGG	212	+	TU 112 (F)	3.R.1
palG_E_689	plsC	1-acyl-sn-glycerol-3-phosphate acyltransferase	TTTATTAAA-N10-TTTTATTAA	181	+	TU 112 (F)	3.R.1
palG_E_690	plsC	1-acyl-sn-glycerol-3-phosphate acyltransferase	AAAAAACACT-N9-AGTATTTTTT	147	+	TU 112 (F)	3.R.1
palG_E_691	MHP7448_0634	conserved hypothetical protein	AAACTAGGT-N14-AACTACTTT	127	+	TU 112 (L)	R
palG_E_692	MHP7448_0634	conserved hypothetical protein	TTATTTCAA-N10-TTCAATTAA	28	+	TU 112 (L)	R
palG_E_694	nusG	c transcription antitermination protein	TCTTTTTAT-N7-ATGAAAAGA	157	-	TU 113 (L)	R
palG_E_695	rpmG-1	c 50S ribosomal protein L33	AATTATAAGTTA-N11-TAGTTTATAATT	3	-	TU 113 (I)	R.1
palG_E_696	leuS	c leucyl-tRNA synthetase	TTAATTTTA-N11-TATAATTTA	10	-	TU 113 (F)	R.1
palG_E_697	leuS	c leucyl-tRNA synthetase	CTTTTTTAAATA-N14-TTTTTAGAAAAG	52	-	TU 113 (F)	1.R.1
palG_E_699	uvrB	excinuclease ABC subunit B	TAAATTATA-N11-TAAAATTAA	162	+	TU 114 (F)	R.1
palG_E_700	uvrB	excinuclease ABC subunit B	CTTTTCTAAAAA-N14-TATTTAAAAAAG	111	+	TU 114 (F)	1.R.1
palG_E_701	MHP7448_0653	c conserved hypothetical protein	AATTTTTAT-N9-ATCAAAATT	4	-	TU 115 (F)	R.2
palG_E_702	MHP7448_0653	c conserved hypothetical protein	TATTATAAT-N8-ATTATAATA	31	-	TU 115 (F)	R.1
palG_E_703	MHP7448_0653	c conserved hypothetical protein	TTTTATTTCT-N15-ATAATTAAAA	61	-	TU 115 (F)	1.R
palG_E_704	prsA	ribose-phosphate pyrophosphokinase	ATAATTAAT-N8-ATTTATTAT	58	+	TU 116 (F)	2.R.1
palG_E_705	prsA	ribose-phosphate pyrophosphokinase	TATTATAAT-N10-ATTATAATA	20	+	TU 116 (F)	R.2
palG_E_707	MHP7448_0657	putative ABC transporter ATP-binding protein P115-like protein	TTAAAAAAAAC-N13-GACTTTTTTAA	52	+	TU 116 (I)	1.R
palG_E_708	MHP7448_0663	c adhesin like-protein P146	AATTATTTTT-N6-AAAAATAATT	80	-	TU 117 (F)	2.R.1
palG_E_709	MHP7448_0663	c adhesin like-protein P146	TATTGTTTTT-N12-AAAAATATTA	210	-	TU 117 (F)	3.R
palG_E_710	MHP7448_0664	ABC transporter ATP-binding - Pr1	TAATAAACTT-N13-AAGTTTTTTA	233	+	TU 118 (F)	1.R
palG_E_711	MHP7448_0664	ABC transporter ATP-binding - Pr1	TTATTATTAA-N7-TTAATGTTAA	172	+	TU 118 (F)	1.R
palG_E_712	MHP7448_0664	ABC transporter ATP-binding - Pr1	ATTTATAAT-N5-ATTAGAAAT	52	+	TU 118 (F)	R.1
palG_E_713	MHP7448_0664	ABC transporter ATP-binding - Pr1	AAAATTTTTG-N13-CAAAAATTTT	15	+	TU 118 (F)	R.1
palG_E_714	MHP7448_0667	hypothetical protein	TAAAGAACA-N10-TTTTCCTTA	204	+	TU 120 (I)	R.1
palG_E_715	MHP7448_0667	hypothetical protein	TAATGTTTTT-N15-AAAAACATAA	97	+	TU 120 (I)	R.1
palG_E_724	MHP7448_0682	hypothetical protein	TAATTTCATTT-N9-AATTAAAATTA	160	+	TU 10 (I)	R
palG_E_725	MHP7448_0682	hypothetical protein	AAAATTATAA-N12-TTTTAATTTT	132	+	TU 10 (I)	R
palG_E_731	MHP7448_0684	hypothetical protein	AAAAATTAAA-N15-TTTATTTTTT	25	+	TU 18 (I)	R
palG_E_734	MHP7448_0684	hypothetical protein	AATAAAAAAA-N15-TTTTTTTATT	118	+	TU 18 (I)	R
palG_E_735	MHP7448_0685	hypothetical protein	ATAAAAATTT-N10-AATATTTTAT	41	+	TU 24 (L)	R
palG_E_742	MHP7448_0688	c ISMHp1 transposase	TTTCAGACAC-N14-GTGTCTCAAA	274	-	Class 1	1.R
palG_E_749	MHP7448_0694	c hypothetical protein	CAAAATATT-N14-AAAATTTAG	10	-	TU 57 (F)	R
palG_E_750	MHP7448_0694	c hypothetical protein	ACATTATTT-N13-AAATAATTT	47	-	TU 57 (F)	1.R
palG_E_751	MHP7448_0694	c hypothetical protein	TGGATTTCT-N5-AGAAATCTA	115	-	TU 57 (F)	1.R
palG_E_752	MHP7448_0694	c hypothetical protein	TTTTTTCTTT-N12-AATGAAAAAA	211	-	TU 57 (F)	1.R
palG_E_754	MHP7448_0695	c hypothetical protein	GAAAATTATA-N8-TATAATCATC	95	+	mC 23	R.3
palG_E_759	MHP7448_0703	hypothetical protein	AATTCAAAA-N5-TTTGGAATT	112	+	TU 75 (I)	R
palG_E_760	MHP7448_0703	hypothetical protein	AATTATCAAA-N6-TTTAATAGTT	278	+	TU 75 (I)	R
palG_E_761	MHP7448_0704	hypothetical protein	AAATTATTA-N10-TAATTGTTT	11	+	TU 75 (I)	R
palG_E_762	MHP7448_0704	hypothetical protein	AATTTCTAATT-N15-AAGTAGCAATT	211	+	TU 75 (I)	R
palG_E_763	MHP7448_0704	hypothetical protein	TTGATCTTTA-N15-TCAAGATAAA	143	+	TU 75 (I)	R
palG_E_764	MHP7448_0706	hypothetical protein	GCTCAAGTT-N9-AATTTGATC	36	+	TU 75 (I)	R
palG_E_765	MHP7448_0706	hypothetical protein	AACAATTGG-N11-CCCCTTGTT	164	+	TU 75 (I)	R
palG_E_766	MHP7448_0707	hypothetical protein	AGGGAATTT-N13-ATATTCCTT	53	+	TU 75 (I)	R
palG_E_768	MHP7448_0707	hypothetical protein	GCAACTTTA-N5-TAAAGTTGC	90	+	TU 75 (I)	R
palG_E_769	MHP7448_0708	hypothetical protein	TAATTAGTT-N10-AATTAATTA	118	+	TU 75 (I)	R
palG_E_770	MHP7448_0708	hypothetical protein	ATCTCAGGCAA-N11-TTACCTGAGAT	49	+	TU 75 (I)	R
palG_E_771	MHP7448_0709	hypothetical protein	GTTGTCCAA-N5-TTGGTCAGC	49	+	TU 75 (L)	R.1
palG_E_772	MHP7448_0709	hypothetical protein	GTACTAAAT-N5-ATTTTGTTC	220	+	TU 75 (L)	1.R
palG_E_773	MHP7448_0709	hypothetical protein	AATTCCTGAA-N11-TTCAGCAAGT	185	+	TU 75 (L)	R
palG_E_774	MHP7448_0709	hypothetical protein	GAATCTCAAG-N8-CTTGATATTC	110	+	TU 75 (L)	R.1
palG_E_775	MHP7448_0709	hypothetical protein	AGAATTAAT-N15-ATATATTCT	76	+	TU 75 (L)	R.1
palG_E_776	MHP7448_0712	hypothetical protein	ATCAAAATT-N9-AATCTTAAT	29	+	TU 76 (I)	R
palG_E_777	MHP7448_0712	hypothetical protein	GCAGCATCA-N8-TGATGCTTC	247	+	TU 76 (I)	R
palG_E_778	MHP7448_0712	hypothetical protein	ATATTTTTAA-N14-TTAAAAAAAT	198	+	TU 76 (I)	R
palG_E_779	MHP7448_0712	hypothetical protein	AAAACTAATTT-N9-AATTTTGTTTT	162	+	TU 76 (I)	R
palG_E_780	MHP7448_0712	hypothetical protein	TTCTTGATTT-N12-AAATTAAAAA	128	+	TU 76 (I)	R
palG_E_781	MHP7448_0714	c hypothetical protein	TTAACAAAA-N13-TTTTGAAAA	132	+	TU 95 (F)	1.R.1
palG_E_782	MHP7448_0714	c hypothetical protein	TTTGACTTT-N10-AAAATCAAA	70	+	TU 95 (F)	R.1
palG_E_783	MHP7448_0714	c hypothetical protein	TGCTGCAGTAGC-N10-GCTACTGTAGCA	34	+	TU 95 (F)	R.2
palG_E_790	MHP7448_0718	hypothetical protein	TTTTAAGTTT-N8-AAAATTAAAA	58	+	TU 98 (L)	R
palG_E_791	MHP7448_0718	hypothetical protein	TTTCTAATTT-N13-ACAATAGAAA	20	+	TU 98 (L)	R
palG_E_793	MHP7448_0719	hypothetical protein	AAAATTCAG-N10-CTGATATTT	198	+	mC 35	1.R.1
palG_E_794	MHP7448_0719	hypothetical protein	TTTTAAGTTT-N8-AAAATTAAAA	137	+	mC 35	R.1
palG_E_797	MHP7448_0721	c conserved hypothetical protein	AAAAGGTTGTC-N5-GACGACCTTTT	33	-	TU 102 (F)	R
palG_E_800	MHP7448_0722	c conserved hypothetical protein	TTATCATTA-N14-TAACGATAA	12	-	TU 104 (I)	R.3
palG_E_801	MHP7448_0722	c conserved hypothetical protein	ATATTAATAT-N11-ATGTTAAAAT	59	-	TU 104 (I)	1.R.3
palG_E_805	dnaN	c 50S ribosomal protein L2	ATTTTTATT-N10-AATAAAAAT	35	+	TU 01 (I)	1.R
palG_E_808	MHP7448_0009	conserved hypothetical protein	TTTTTTCTAATTTTTT-N11-AAAAAATTAGAAAAAA	74	+	TU 01 (I)	1.R
palG_E_810	fba	fructose-bisphosphate aldolase	TTTTTTTTTTTTTTT-N15-AAAAAAAAAAAAAAA	23	+	TU 01 (I)	R
palG_E_811	MHP7448_0016	c hypothetical protein	TTTTTTTTTT-N9-AAAAAATAAA	46	-	mC 01	R
palG_E_812	MHP7448_0017	hypothetical protein	TATAGTCAAG-N6-CTTGATTTTA	21	+	mC 02	R
palG_E_814	MHP7448_0018	c conserved hypothetical protein	AATAATTTAA-N15-TAAAATTATT	90	-	TU 02 (L)	R
palG_E_815	MHP7448_0019	c ABC transporter ATP-binding protein	TTAAAACAACTA-N14-TAATTGTATTAA	15	-	TU 02 (I)	R
palG_E_816	MHP7448_0019	c ABC transporter ATP-binding protein	TTAAGGTTTTT-N14-AAAAACCCAAA	127	-	TU 02 (I)	R
palG_E_817	MHP7448_0022	c hypothetical protein	TAGATAAAA-N15-TTTTTTCTA	115	-	TU 02 (I)	2.R
palG_E_818	MHP7448_0025	c hypothetical protein	TTAAAATTA-N12-TTATTTTAA	90	-	TU 02 (F)	R.3
palG_E_819	MHP7448_0025	c hypothetical protein	AACAATTTTAATT-N11-AATAAAAAGTGTT	297	-	TU 02 (F)	3.R
palG_E_820	sipS	signal peptidase I	TTAAAATAA-N12-TAATTTTAA	253	+	TU 03 (F)	2.R.1
palG_E_821	MHP7448_0030	hypothetical protein	TATTAAAATT-N13-AATTTTAGTA	56	+	TU 03 (L)	1.R
palG_E_822	parE	c topoisomerase IV subunit B	AATTTTACA-N10-TGTAAAATT	70	-	TU 04 (F)	1.R
palG_E_823	parE	c topoisomerase IV subunit B	AAAAAATTAA-N6-TTAATTATTT	122	-	TU 04 (F)	2.R
palG_E_824	gap	glyceraldehyde 3-phosphate dehydrogenase	GTAAAAATTTT-N8-AAATTTTATAC	152	+	mC 03	2.R
palG_E_825	gap	glyceraldehyde 3-phosphate dehydrogenase	AAATAATTAA-N6-TTAATTTTTT	62	+	mC 03	R.2
palG_E_826	recA	c recombination protein	TGAAAAAAT-N5-ATTTTTTCA	120	-	TU 05 (F)	R.2
palG_E_827	licA	PTS system, lichenan-specific IIA component	TGAAAAAAT-N5-ATTTTTTCA	9	+	TU 06 (F)	R
palG_E_828	atpF	ATP synthase subunit B	AAATTTTTAT-N14-AAAAAAAGTT	3	+	TU 06 (I)	R
palG_E_829	MHP7448_0054	conserved hypothetical protein	AATTACACC-N7-GGTGTGATT	233	+	TU 06 (I)	R
palG_E_830	MHP7448_0054	conserved hypothetical protein	TTTTTTTGC-N8-GAAAAAAAA	15	+	TU 06 (I)	R
palG_E_831	rpsB	30S ribosomal protein S2	AAAAATTAAA-N5-TTTAATTTTT	133	+	TU 06 (I)	R
palG_E_832	rpsB	30S ribosomal protein S2	ATAATTTAATT-N15-AATAAAAATAT	85	+	TU 06 (I)	R
palG_E_833	uvrC	c excinuclease ABC subunit C	TTTTTGTTAA-N11-TTATCAAAAA	66	-	mC 06	1.R
palG_E_835	dnaK	chaperone protein dnaK - heat shock protein 70	TTCTTTTGTCT-N9-AGACAAAATAA	40	+	TU 07 (I)	R.1
palG_E_837	cmk	cytidylate kinase	TGTTTATAA-N13-TTATTAACA	17	+	TU 07 (I)	R
palG_E_838	MHP7448_0074	hypothetical protein	AAGCAAAAA-N6-TTTTTACTT	16	+	TU 07 (L)	R.1
palG_E_839	rpsL	c 30S ribosomal protein S12	TTGTTTTCTA-N13-TATAAAATAA	8	-	TU 08 (I)	R
palG_E_840	MHP7448_0080	c conserved hypothetical protein	TTTTTTACT-N13-ACTAAAAAA	30	-	TU 08 (F)	R.1
palG_E_841	MHP7448_0081	amino acid permease	AAAAAATTTA-N12-TAAAATTTTT	176	+	TU 09 (F)	3.R
palG_E_842	MHP7448_0081	amino acid permease	ATAATTTTAA-N12-TTAAAATCTT	19	+	TU 09 (F)	R.2
palG_E_843	deoD	c purine-nucleoside phosphorylase	TATTATAAT-N11-ATTAACATA	10	-	TU 10 (I)	R
palG_E_845	secA	c preprotein translocase SecA subunit	ATAATTTTTTAT-N5-ATAAAAAATTAT	221	-	TU 10 (F)	1.R
palG_E_846	MHP7448_0089	c hypothetical protein	TTTGAGACAC-N12-GTGTCTGAAA	66	-	TU 11 (F)	1.R
palG_E_847	MHP7448_0090	conserved hypothetical protein	AATTAAGTTA-N5-TAAACTAATT	254	+	TU 12 (L)	1.R
palG_E_848	MHP7448_0090	conserved hypothetical protein	AAATTTATTA-N10-TAATAATTCT	103	+	TU 12 (L)	R.1
palG_E_849	MHP7448_0093	c hypothetical protein	TTTTATTTTTA-N5-TAAAAATAAAA	45	-	TU 13 (F)	1.R
palG_E_850	MHP7448_0095	c conserved hypothetical protein	AAAATCTTGA-N14-TCAAGATTTT	19	-	mC 09	1.R.1
palG_E_851	trxB	thioredoxin reductase	GAAAAATTT-N11-AATTTTTTC	71	+	TU 14 (I)	3.R
palG_E_852	trxB	thioredoxin reductase	ATAAAAATATTATAAT-N13-ATTATAATATTTTTAT	15	+	TU 14 (I)	R
palG_E_853	clpB	c ATP-dependent protease binding protein	TAATTTATT-N14-AAAAAATTA	12	-	mC 10	R.1
palG_E_854	clpB	c ATP-dependent protease binding protein	TAATTTAAA-N9-TTTAAATTA	121	-	mC 10	1.R
palG_E_856	MHP7448_0106	c hypothetical protein	ATTATTAAA-N11-TTTTATAAT	5	-	TU 16 (L)	R
palG_E_858	MHP7448_0106	c hypothetical protein	ATTTTATTAT-N9-AGAATAAAAT	122	-	TU 16 (L)	R
palG_E_859	MHP7448_0108	c protein P97 - copy 2	ATAATAAAA-N9-TTTTATTAT	70	-	TU 16 (I)	R
palG_E_860	MHP7448_0108	c protein P97 - copy 2	AAAAAAGTGCC-N8-GGCATTTTTTT	199	-	TU 16 (I)	R
palG_E_861	gyrB	c DNA gyrase subunit B	TTAAAAAAGCG-N12-CACTTTTTTAA	232	-	TU 16 (I)	1.R
palG_E_863	pfkA	c 6-phosphofructokinase	TCCTATTTTA-N10-TAAAAAAGGA	17	-	TU 16 (L)	1.R
palG_E_864	MHP7448_0112	hypothetical protein	AAAAAAATTAT-N7-ATTATTTTTTT	102	+	TU 16 (F)	2.R.1
palG_E_865	MHP7448_0113	amino acid permease	TAATTTAAA-N7-TTTAAAATA	21	+	TU 17 (I)	1.R
palG_E_866	MHP7448_0117	conserved hypothetical protein	TATTTAACAAA-N15-TTTGTTAAATA	129	+	TU 18 (F)	1.R
palG_E_867	MHP7448_0117	conserved hypothetical protein	TTAATTTTTA-N15-TAAAAATAAA	74	+	TU 18 (F)	1.R
palG_E_868	MHP7448_0120	conserved hypothetical protein	TTAATTTTTA-N15-TAAAAATAAA	73	+	TU 18 (I)	1.R
palG_E_869	ung	c uracil-dna glycosylase	TTATAGCATTTT-N6-AAAAAGCAATAA	31	-	TU 20 (F)	R
palG_E_870	ung	c uracil-dna glycosylase	ATTTAAACC-N15-GGTTTGAAT	72	-	TU 20 (F)	R
palG_E_872	rplU	50S ribosomal protein L21	ATTCAAACC-N15-GGTTTAAAT	45	+	TU 21 (F)	R.1
palG_E_873	lip2	c lipase-esterase	TTCTAATTTTTTTTG-N14-CTAAAAAAATTAGAA	51	-	mC 12	1.R
palG_E_876	MHP7448_0136	hexosephosphate transport protein	AAAAATCATTT-N12-AAATGATTTTT	87	+	TU 22 (I)	1.R
palG_E_877	ldh	L-lactate dehydrogenase	TTAAATCTAT-N6-AAAAATTTAA	22	+	TU 22 (L)	R
palG_E_880	MHP7448_0145	chromate transport protein	AATTTAACT-N9-ATTTAAATT	92	+	TU 24 (F)	R
palG_E_881	MHP7448_0145	chromate transport protein	AAAAATTAAA-N6-TTTATTTTTT	53	+	TU 24 (F)	R
palG_E_882	tig	trigger factor	TATTATAAT-N8-ATTATACTA	162	+	TU 24 (I)	R
palG_E_883	tig	trigger factor	TAATTTGAATTAA-N6-TTAATTTAGATTA	81	+	TU 24 (I)	R
palG_E_884	tig	trigger factor	TTTTTATTTTT-N14-AAAATTAACAA	33	+	TU 24 (I)	R
palG_E_885	MHP7448_0155	c conserved hypothetical protein	TAATTTTTA-N5-TACAAATAA	215	-	TU 25 (I)	R
palG_E_888	MHP7448_0162	hypothetical protein	TTATTTAATTT-N5-AAATTAACTAA	126	+	TU 26 (I)	R
palG_E_889	rpsM	c 30S ribosomal protein S13	TCATTTTTT-N11-AAAAAAGGA	24	-	TU 27(I)	R
palG_E_892	rpsJ	c 30S ribosomal protein S10	CAGTACGCGA-N13-TCGTGTATTG	6	-	TU 27 (F)	R.2
palG_E_893	rpsJ	c 30S ribosomal protein S10	AAAAAATTA-N8-TTATTTTTT	86	-	TU 27 (F)	R.1
palG_E_894	MHP7448_0197	conserved hypothetical protein	AAAATCCAAAACTTG-N11-CAAGTTTTGGATTTT	52	+	TU 28 (F)	1.R
palG_E_895	MHP7448_0198	protein P97 - copy 1	TTTTTTTATA-N11-TATAAAAGAA	256	+	TU 28 (I)	1.R
palG_E_896	MHP7448_0198	protein P97 - copy 1	ACTTTTTTGTT-N10-AAAAAAAAAGT	150	+	TU 28 (I)	1.R
palG_E_897	MHP7448_0210	c ABC transporter ATP-binding protein	AAAATTTAAA-N9-TTTCAATTTT	47	-	TU 30 (F)	R
palG_E_898	MHP7448_0210	c ABC transporter ATP-binding protein	AATTAAAAA-N10-TTTTAAACT	136	-	TU 30 (F)	1.R
palG_E_9	MHP7448-tRNA-Trp1	tRNA-Trp	AAAATCTTGA-N14-TCAAGATTTT	103	+	Class 3	2.R.1
palG_E_900	oppB-1	oligopeptide ABC transporter system permease	AATATGATTTT-N7-AAAATCAATTT	199	+	TU 31 (I)	R
palG_E_901	MHP7448_0218	ISMHp1 transposase	TACAATTAATT-N9-AAGTAATTTTA	17	+	Class 1	1.R
palG_E_902	nrdF	c ribonucleoside-diphosphate reductase beta chain	GTATAAAAAATA-N8-TATTTTTTTAAC	283	-	TU 32 (I)	1.R
palG_E_903	glyA	c glycine hydroxymethyltransferase	TTTTTAAAA-N14-TTTTTAAAA	161	-	TU 32 (F)	2.R
palG_E_904	glyA	c glycine hydroxymethyltransferase	CAAAAATTTT-N12-ACAATTTTTG	204	-	TU 32 (F)	2.R
palG_E_905	MHP7448_0225	methylmalonate-semialdehyde dehydrogenase	CAAAAATTGT-N12-AAAATTTTTG	261	+	TU 33 (F)	1.R
palG_E_906	MHP7448_0225	methylmalonate-semialdehyde dehydrogenase	AAAAACATA-N7-TATATTTTT	13	+	TU 33 (F)	R.1
palG_E_907	MHP7448_0240	c hypothetical protein	AACTAATAT-N9-ATATTATTT	19	-	TU 35 (F)	R.2
palG_E_908	MHP7448_0240	c hypothetical protein	AATATGTTTTT-N13-AAAAATATATT	178	-	TU 35 (F)	2.R.1
palG_E_909	MHP7448_0240	c hypothetical protein	AAAAAATAAT-N12-AATATTTTTT	230	-	TU 35 (F)	2.R
palG_E_910	MHP7448_0240	c hypothetical protein	TTAAAAAATT-N8-ATTTCTTTAA	288	-	TU 35 (F)	3.R
palG_E_911	secD	protein-export membrane protein	TTAAAGAAAT-N8-AATTTTTTAA	211	+	TU 36 (F)	1.R
palG_E_912	secD	protein-export membrane protein	AAAATTTATAAG-N5-CTTGAAAATTTT	122	+	TU 36 (F)	1.R
palG_E_913	rpsT	30S ribosomal protein S20	TTTTATAAA-N12-TTTAAAAAA	101	+	TU 36 (L)	1.R
palG_E_914	smf	c DNA processing protein SMF	TAATTTTAA-N7-TTAAACTTA	121	-	TU 37 (F)	R
palG_E_915	eno	enolase	TAAGTTTAA-N7-TTAAAATTA	147	+	TU 38 (F)	1.R
palG_E_916	MHP7448_0255	c hypothetical protein	AATAAATTT-N11-AAATTAATT	69	-	TU 39 (F)	3.R
palG_E_917	dnaX	DNA polymerase III gamma and tau subunit	GTTTTTATTT-N13-AATTATAAAC	59	+	TU 40 (F)	1.R
palG_E_918	MHP7448_0257	conserved hypothetical protein	TTTATATAATTT-N15-AAATTATCGAAA	9	+	TU 40 (I)	R
palG_E_919	MHP7448_0267	conserved hypothetical protein	TAAAAAAATA-N13-TGTTTTTTTA	34	+	TU 40 (L)	R
palG_E_920	mgtA	c cation-transporting P-type ATPase	TAATTTATA-N6-TATAAAAAA	10	-	mC 17	R.1
palG_E_921	smpB	SsrA-binding protein	TATAAAATT-N5-AATTAGATA	51	+	TU 41 (F)	1.R
palG_E_922	smpB	SsrA-binding protein	TAAATTACTATTA-N11-TAATATTATTTTA	9	+	TU 41 (F)	R
palG_E_923	MHP7448_0270	nuclease, lipoprotein	ATATACAACTT-N6-AAGATGTCTAT	108	+	TU 41 (L)	R
palG_E_924	MHP7448_0271	c P102-like protein	TTAATTTTTA-N6-TAAAAATACA	17	-	TU 42 (L)	R
palG_E_925	MHP7448_0272	c P97-like protein	AATTAAAAT-N8-ATTTTAATT	30	-	TU 42 (F)	R.1
palG_E_926	MHP7448_0272	c P97-like protein	TAAAATCACAA-N5-TTCGGATTTTA	66	-	TU 42 (F)	1.R.1
palG_E_927	MHP7448_0279	c transcriptional regulator	TTTTTTTGA-N7-TCAAAAAAA	245	-	mC 18	2.R.1
palG_E_928	pyrG	CTP synthase	TTTTTTTGA-N7-TCAAAAAAA	248	+	mC 19	3.R
palG_E_929	pyrG	CTP synthase	TTAAATTTA-N11-TTAATTTAA	8	+	mC 19	R.2
palG_E_930	rpsP	c 30S ribosomal protein S16	AACTTAAAA-N8-TTTTAAGTT	89	-	TU 44 (I)	1.R
palG_E_931	rpsP	c 30S ribosomal protein S16	TTTTTTATG-N6-CAAAAAAAA	116	-	TU 44 (I)	1.R
palG_E_932	MHP7448_0287	c hypothetical protein	AATTTTTTCT-N8-ACAAAAAATT	68	-	TU 44 (F)	R.1
palG_E_933	MHP7448_0287	c hypothetical protein	AAAAAAAAT-N10-ATTTTTTTT	297	-	TU 44 (F)	1.R
palG_E_934	MHP7448_0289	hypothetical protein	AAAAATTCA-N9-TCAATTTTT	236	+	TU 45 (F)	R
palG_E_935	MHP7448_0290	hypothetical protein	CAAAAGAAA-N11-TTTATTTTG	21	+	TU 45 (I)	R
palG_E_936	MHP7448_0291	putative type II DNA modification enzyme	AATTTTATTT-N9-AAAAAAACTT	20	+	TU 45 (F)	R
palG_E_937	MHP7448_0298	c hypothetical protein	TATAATAATT-N13-AATTCTTATA	58	-	TU 46 (F)	R.4
palG_E_938	MHP7448_0299	hypothetical protein	AATTATTATA-N5-TATAAGAATT	13	+	TU 47 (F)	R.1
palG_E_939	MHP7448_0300	hypothetical protein	TTTTTATTTTTTT-N15-AAAAAAATAAAAA	269	+	TU 47 (I)	2.R
palG_E_940	MHP7448_0300	hypothetical protein	AACATTTTCT-N9-AGACAATATT	172	+	TU 47 (I)	2.R
palG_E_941	MHP7448_0301	hypothetical protein	AAATTTATT-N12-AACAAATTT	151	+	TU 47 (I)	R
palG_E_942	MHP7448_0308	conserved hypothetical protein	AATTTTTTCTA-N11-TTAAAAAAATT	292	+	TU 49 (L)	3.R
palG_E_943	MHP7448_0308	conserved hypothetical protein	TCATATAAAA-N8-TTTTATATGA	248	+	TU 49 (L)	3.R
palG_E_944	MHP7448_0308	conserved hypothetical protein	TTTTGATAA-N12-TTTTCAAAA	166	+	TU 49 (L)	3.R
palG_E_945	MHP7448_0315	ABC transporter ATP-binding protein	TTATAATCTT-N7-AAGAATACAA	15	+	TU 51 (I)	R
palG_E_946	MHP7448_0321	conserved hypothetical protein	AAATACTTATTTA-N13-TATATAATTATTT	0	+	TU 51 (L)	R
palG_E_947	MHP7448_0322	c putative transposase	TAGATAAAA-N15-TTTTTTCTA	84	-	Class 1	R.1
palG_E_948	MHP7448_0322	c putative transposase	CTTGTTTCT-N8-AAAAACAAG	269	-	Class 1	1.R
palG_E_949	MHP7448_0323	transposase	AATAAAAAT-N10-ATTTTTTTT	183	+	Class 1	1.R
palG_E_950	MHP7448_0323	transposase	TTACAATTTTA-N14-TATAATTATAA	3	+	Class 1	R
palG_E_951	MHP7448_0327	c conserved hypothetical protein	TTTTGATAA-N12-TTTTCAAAA	205	-	TU 53 (F)	2.R
palG_E_952	MHP7448_0327	c conserved hypothetical protein	TCATATAAAA-N8-TTTTATATGA	287	-	TU 53 (F)	2.R
palG_E_953	MHP7448_0328	hypothetical protein	TTTTGAAAA-N12-TTATCAAAA	273	+	TU 54 (F)	2.R
palG_E_954	MHP7448_0328	hypothetical protein	TCATATAAAA-N8-TTTTATATGA	193	+	TU 54 (F)	2.R.1
palG_E_955	MHP7448_0328	hypothetical protein	ATTTTTTAAAA-N8-TTAGAAAAAAT	145	+	TU 54 (F)	2.R.1
palG_E_956	MHP7448_0331	c hypothetical protein	TTATTGTTAA-N8-TTAACAAAGA	49	-	TU 55 (L)	R
palG_E_957	MHP7448_0332	c subtilisin-like serine protease	AAATTAAAA-N12-TTATAATTT	29	-	TU 55 (I)	R.1
palG_E_958	MHP7448_0333	c lipoprotein	AAATCCAAAA-N10-TTTTAGAGTT	136	-	TU 55 (F)	1.R.2
palG_E_959	MHP7448_0333	c lipoprotein	GATTTTATA-N14-TATAAATTC	169	-	TU 55 (F)	1.R.1
palG_E_960	MHP7448_0334	hypothetical protein	GAATTTATA-N14-TATAAAATC	212	+	TU 56 (F)	R.1
palG_E_961	MHP7448_0336	c hypothetical protein	TCAAAAAATT-N10-AATTTTTTGA	151	-	mC 21	1.R
palG_E_962	MHP7448_0336	c hypothetical protein	ATAATTAAT-N6-ATTACTTAT	220	-	mC 21	1.R
palG_E_963	MHP7448_0337	hypothetical protein	ATTTTTTATG-N7-CAAAAAAAAT	206	+	mC 22	R.1
palG_E_964	MHP7448_0337	hypothetical protein	CTGGAAATT-N11-AATTCCAAG	51	+	mC 22	R.1
palG_E_965	MHP7448_0339	c hypothetical protein	CCAAAAATT-N12-AAATTTTGG	211	-	TU 57 (I)	R
palG_E_966	MHP7448_0342	c hypothetical protein	ACCCCTTTAA-N7-TCAAAGGAGT	283	-	TU 57 (I)	1.R
palG_E_967	MHP7448_0343	pseudogene	TTTATACTA-N6-TAGTTTAAA	141	+	Class 2	1.R
palG_E_968	MHP7448_0348	c hypothetical protein	ATATGAAAAAAC-N15-GTTTTTTCATAT	134	-	TU 59 (L)	R
palG_E_969	MHP7448_0349	c hypothetical protein	AAATTAAGAA-N5-TTTTTAATTT	66	-	TU 59 (I)	R
palG_E_970	MHP7448_0349	c hypothetical protein	GTATTTTTA-N5-TAAAAAAAC	101	-	TU 59 (I)	R
palG_E_971	MHP7448_0352	hypothetical protein	AAAACTATAT-N6-ATATAATTTT	28	+	TU 60 (F)	R.1
palG_E_972	MHP7448_0355	c hypothetical protein	ATTTAAAAA-N14-TTTTTTAAT	18	-	TU 61 (L)	1.R
palG_E_973	MHP7448_0355	c hypothetical protein	AAATAAATTTA-N14-TAATTTTAGTT	76	-	TU 61 (L)	1.R
palG_E_975	MHP7448_0360	P37-like ABC transporter substrate-binding lipoprotein	TTTGAATTA-N8-TAATCCAAA	284	+	TU 63 (F)	2.R
palG_E_977	MHP7448_0365	hypothetical protein	AAAAAAACCTT-N7-AATGATTTTTT	169	+	TU 63 (I)	R
palG_E_978	MHP7448_0365	hypothetical protein	TTAAAAATA-N13-TATTTTTAA	91	+	TU 63 (I)	R
palG_E_979	MHP7448_0365	hypothetical protein	AAATCTTTTT-N10-AAAAATAATT	6	+	TU 63 (I)	R
palG_E_980	MHP7448_0366	lipoprotein	ATAGATTTTTTT-N14-AAAAAAATGTAT	211	+	TU 63 (I)	R
palG_E_981	MHP7448_0366	lipoprotein	TAAAAATTTT-N7-AAAAATTGTA	75	+	TU 63 (I)	R
palG_E_982	MHP7448_0366	lipoprotein	TTTTAGAAA-N10-TTTTTAAAA	3	+	TU 63 (I)	R
palG_E_983	MHP7448_0375	c PTS system enzyme IIB component	CTCTTTTTTA-N12-TAAAAATAAG	82	-	TU 64 (I)	R
palG_E_984	MHP7448_0375	c PTS system enzyme IIB component	ATTTTTAAA-N5-TTAAAAAAT	205	-	TU 64 (I)	R
palG_E_985	MHP7448_0375	c PTS system enzyme IIB component	AAAGTTTAAA-N7-TTTAAAAGTT	250	-	TU 64 (I)	R
palG_E_987	MHP7448_0378	c lipoprotein	TTATTTTTT-N15-AAAAATTAA	15	-	TU 64 (F)	R.1
palG_E_988	MHP7448_0378	c lipoprotein	AAAAATTTT-N12-AAAATTTTT	49	-	TU 64 (F)	R.1
palG_E_989	MHP7448_0378	c lipoprotein	AAAATTTTAC-N9-GCAAAATTTT	110	-	TU 64 (F)	1.R
palG_E_990	MHP7448_0379	ABC transport ATP-binding protein	AAAAATTTT-N12-AAAATTTTT	289	+	TU 65 (F)	1.R
palG_E_991	MHP7448_0379	ABC transport ATP-binding protein	AAAATTTTGC-N9-GTAAAATTTT	229	+	TU 65 (F)	R.1
palG_E_992	MHP7448_0384	c thioredoxin	TAAATTTTTT-N11-AAAAAATGTA	26	-	TU 66 (L)	1.R
palG_E_993	MHP7448_0386	pseudogene	ATAATTTTT-N14-AAAAATTAT	35	+	Class 2	R.1
palG_E_994	MHP7448_0391	conserved hypothetical protein	AAATTAACCA-N6-TATTTAATTT	182	+	TU 67 (F)	1.R
palG_E_995	MHP7448_0391	conserved hypothetical protein	AAATAAAAAAAA-N11-TTTTTTTTCTTT	40	+	TU 67 (F)	1.R
palG_E_996	MHP7448_0394	conserved hypothetical protein	ATTTTTTTTA-N11-TAAAAAATAT	64	+	TU 67 (I)	1.R
palG_E_998	MHP7448_0397	c conserved hypothetical protein	TTTGAAAAAAAA-N14-TATTTTTTCAAA	27	-	TU 68 (L)	1.R
palG_E_999	rnc	c ribonuclease III	AATTTTAAAAT-N15-ATTTTAAAATT	23	-	TU 68 (I)	1.R
palG_ES_100	MHP7448_0306	c ABC transporter ATP-binding protein	CCTGATGTT-N7-AAGATGAGG	102	-	TU 48 (I)	R
palG_ES_101	MHP7448_0312	c glycine cleavage system H protein	TTGAAATTA-N6-TAATTTATA	111	-	TU 50 (F)	R.1
palG_ES_102	MHP7448_0312	c glycine cleavage system H protein	AATTTTTTA-N8-TAAAAAAGT	208	-	TU 50 (F)	R.1
palG_ES_103	MHP7448_0312	c glycine cleavage system H protein	TCCATAATT-N12-AATTATTTA	270	-	TU 50 (F)	1.R
palG_ES_104	MHP7448_0313	hypothetical protein	TATAAATTA-N6-TAATTTCAA	272	+	TU 51 (F)	2.R
palG_ES_105	MHP7448_0313	hypothetical protein	ACTTTTTTA-N8-TAAAAAATT	173	+	TU 51 (F)	2.R
palG_ES_106	MHP7448_0318	hypothetical protein	AATATTTTTT-N14-AAAAAATAGT	82	+	TU 51 (I)	1.R
palG_ES_107	MHP7448_0318	hypothetical protein	AATTTTTTAA-N13-TAAAACAATT	13	+	TU 51 (I)	R.1
palG_ES_109	MHP7448_0320	hypothetical protein	ACATACATCA-N8-TGATTTATTT	8	+	TU 51 (I)	R
palG_ES_110	MHP7448_0322	c putative transposase	TTTCATATAA-N11-TTATATGATA	186	-	Class 1	1.R
palG_ES_111	MHP7448_0323	transposase	GCAGAAATC-N13-GTTTTTTGC	73	+	Class 1	1.R
palG_ES_112	MHP7448_0327	c conserved hypothetical protein	AAAATTTTA-N5-TACAATTCT	80	-	TU 53 (F)	1.R
palG_ES_113	MHP7448_0327	c conserved hypothetical protein	ACGAAGTTG-N8-CAATTACGT	146	-	TU 53 (F)	2.R
palG_ES_114	MHP7448_0330	hypothetical protein	TTTTGATTTT-N15-AAAGACAAAA	65	+	TU 54 (L)	R
palG_ES_115	MHP7448_0331	c hypothetical protein	ATTAACAAT-N13-ATTCTTACT	11	-	TU 55 (L)	R
palG_ES_116	MHP7448_0336	c hypothetical protein	TATTTAAAA-N13-TTTTAAACA	25	-	mC 21	1.R
palG_ES_117	MHP7448_0336	c hypothetical protein	AAAATTTAT-N7-ATGAACTTT	185	-	mC 21	1.R
palG_ES_118	MHP7448_0337	hypothetical protein	TGTTTAAAG-N12-CTCTAAATA	163	+	mC 22	R.1
palG_ES_119	MHP7448_0337	hypothetical protein	TTTAAAACA-N5-TGACTTAAA	135	+	mC 22	R.1
palG_ES_120	MHP7448_0337	hypothetical protein	ATTAGATGA-N6-TAATGTAAT	108	+	mC 22	R.1
palG_ES_121	MHP7448_0339	c hypothetical protein	AAAAATTTTT-N5-AAAAATTTAT	71	-	TU 57 (I)	R
palG_ES_122	MHP7448_0339	c hypothetical protein	AATATGTTG-N6-CAACCTTTT	113	-	TU 57 (I)	R
palG_ES_123	MHP7448_0342	c hypothetical protein	AATATAATTA-N15-TAAGGATATT	2	-	TU 57 (I)	R.1
palG_ES_124	MHP7448_0343	pseudogene	TTTATGATT-N11-ATCCATAAA	182	+	Class 2	1.R
palG_ES_125	MHP7448_0344	c hypothetical protein	TAGATTTCT-N5-AGAAATCCA	155	-	TU 57 (F)	2.R.1
palG_ES_126	MHP7448_0344	c hypothetical protein	AAATTATTT-N13-AAATAATGT	188	-	TU 57 (F)	2.R
palG_ES_127	MHP7448_0347	hypothetical protein	AAATTCAGA-N15-TATGATTTT	144	+	TU 58 (L)	R
palG_ES_128	MHP7448_0348	c hypothetical protein	AAATTTATA-N11-TATTATTTT	68	-	TU 59 (L)	R
palG_ES_129	MHP7448_0348	c hypothetical protein	GGATCGGGG-N7-CCCCGCACC	179	-	TU 59 (L)	R
palG_ES_130	MHP7448_0348	c hypothetical protein	ATAAATTTAA-N13-TTAATTTTTT	210	-	TU 59 (L)	R
palG_ES_131	MHP7448_0349	c hypothetical protein	ATTAAATTA-N12-TAATTTAGT	158	-	TU 59 (I)	R
palG_ES_133	glpK	c glycerol kinase	GTGTTTTAT-N12-AAAAAAGAC	272	-	TU 62 (F)	1.R
palG_ES_134	MHP7448_0360	P37-like ABC transporter substrate-binding lipoprotein	TTAGTTTAC-N14-GAAAACTGA	3	+	TU 63 (F)	R.2
palG_ES_135	MHP7448_0364	conserved hypothetical protein	TAAATTTAAT-N8-AATAATTTTA	0	+	TU 63 (I)	R
palG_ES_136	MHP7448_0368	lipoprotein	AATTATTTA-N5-TTAAAAATT	0	+	TU 63 (I)	R
palG_ES_137	MHP7448_0377	c conserved hypothetical protein	ACTTAAAAAA-N9-TTTTTTAATT	149	-	TU 64 (I)	R
palG_ES_138	MHP7448_0378	c lipoprotein	TAAGAGAAAA-N7-TTTAATCTTA	166	-	TU 64 (F)	1.R
palG_ES_139	MHP7448_0379	ABC transport ATP-binding protein	TAAGATTAAA-N7-TTTTCTCTTA	175	+	TU 65 (F)	R.1
palG_ES_140	MHP7448_0379	ABC transport ATP-binding protein	AATAATCTT-N15-AAAATTACT	117	+	TU 65 (F)	R.1
palG_ES_141	MHP7448_0389	pseudogene	AAAAAATTA-N13-TAATTCTCT	9	+	Class 2	R
palG_ES_142	MHP7448_0390	c hypothetical protein	AATACTTAA-N6-TTAAGGTTT	137	-	TU 66 (F)	1.R.1
palG_ES_143	MHP7448_0390	c hypothetical protein	AAAAATTTAG-N10-CTAAATTTGT	184	-	TU 66 (F)	1.R.1
palG_ES_144	MHP7448_0391	conserved hypothetical protein	GAAATTAAT-N15-ATTAATTAC	242	+	TU 67 (F)	1.R
palG_ES_145	MHP7448_0391	conserved hypothetical protein	ACTAAAAAT-N5-ATTTTTTCT	211	+	TU 67 (F)	1.R
palG_ES_146	MHP7448_0399	c hypothetical protein	TAATTGCCT-N11-AGGAATTTA	0	-	TU 68 (F)	R.1
palG_ES_147	MHP7448_0399	c hypothetical protein	ATAAATTTA-N10-TAATTATAT	138	-	TU 68 (F)	1.R
palG_ES_148	MHP7448_0400	hypothetical protein	AGCATAAGTAAT-N12-AATAGTTATGCT	33	+	TU 69 (F)	R.1
palG_ES_149	MHP7448_0400	hypothetical protein	TGCAAATCA-N9-TGATTTAAA	1	+	TU 69 (F)	R.1
palG_ES_150	MHP7448_0409	c hypothetical protein	TGAAATTTTT-N14-AAAAATTTAA	12	-	TU 70 (I)	R
palG_ES_151	MHP7448_0410	pseudogene	TTTTTTGGTTA-N14-TAGCCCAAAAA	246	-	Class 2	R
palG_ES_152	MHP7448_0411	c hypothetical protein	TTCCGTTAG-N12-CTACCGGCA	299	-	TU 70 (I)	2.R
palG_ES_153	MHP7448_0412	c conserved hypothetical protein	GATAAAAAA-N5-TTTTTTAGC	61	-	TU 70 (I)	R
palG_ES_154	MHP7448_0413	c conserved hypothetical protein	TATTATTGTC-N6-GACAATCACA	70	-	TU 70 (I)	1.R
palG_ES_155	MHP7448_0414	c putative ICEF-II	ATAACTTTG-N10-CAATGATAT	49	-	TU 70 (I)	R
palG_ES_156	trsE	c TRSE-like protein	AAAATCGCAA-N15-TTGCCTTTTT	4	-	TU 70 (I)	R
palG_ES_157	trsE	c TRSE-like protein	ATTTTTTGC-N15-GCAATTAAT	60	-	TU 70 (I)	R
palG_ES_158	trsE	c TRSE-like protein	ATTGCGGAT-N11-ATTTGCAAT	97	-	TU 70 (I)	R
palG_ES_159	MHP7448_0422	c hypothetical protein	TGATTTTGA-N9-TGAAAATGA	10	-	TU 71 (I)	R
palG_ES_160	MHP7448_0431	c conserved hypothetical protein	TTTTTTGGTTA-N14-TAGCCCAAAAA	275	-	TU 73 (L)	R
palG_ES_161	MHP7448_0432	c hypothetical protein	TTAAAAAAA-N8-TTAATTTAA	5	-	TU 73 (I)	R
palG_ES_162	sgaH	c 3-hexulose-6-phosphate synthase	AACTACGTT-N14-AATTTAGTT	229	-	TU 73 (I)	1.R
palG_ES_164	MHP7448_0447	hypothetical protein	TTAAGATCC-N7-GCATTTTAA	23	+	TU 76 (I)	R
palG_ES_165	MHP7448_0453	c ABC transporter permease protein	AGCCAAAAAA-N6-TTTTTTAGTT	78	-	TU 77 (F)	R
palG_ES_166	acpD	acyl carrier protein phosphodiesterase	AACTAAAAAA-N6-TTTTTTGGCT	87	+	TU 78 (F)	1.R
palG_ES_167	rpmE	50S ribosomal protein L31	TTTTTACTT-N7-AAGCATAAA	0	+	TU 78 (I)	R.1
palG_ES_168	rplK	c 50S ribosomal protein L11	TTTAAAAGAA-N6-TTGTTCTAAA	0	-	TU 79 (F)	R.2
palG_ES_169	MHP7448_0461	hypothetical protein	TAATAAATT-N7-AATTTATAA	74	+	TU 80 (F)	1.R
palG_ES_170	MHP7448_0462	hypothetical protein	ATCCTAAAA-N14-TCTTAAGAT	1	+	TU 80 (I)	R
palG_ES_171	MHP7448_0463	hypothetical protein	AGTTGATAAA-N10-TTGATCAAAT	109	+	TU 80 (L)	R
palG_ES_172	pepA	c leucyl aminopeptidase	TGCTATTAA-N6-TTACTAGGA	14	-	TU 81 (L)	R.1
palG_ES_173	MHP7448_0466	c hypothetical protein	AGGTTAAAA-N5-TTTTAAATT	49	-	TU 81 (I)	R
palG_ES_174	MHP7448_0484	c hypothetical protein	TATTTCATCTTT-N12-AAAGGAGAAATA	0	-	TU 83 (F)	R.1
palG_ES_176	MHP7448_0484	c hypothetical protein	ATTATATAA-N13-TAATTTAAT	171	-	TU 83 (F)	R
palG_ES_177	MHP7448_0485	conserved hypothetical protein	TATTTCTCCTTT-N12-AAAGATGAAATA	285	+	mC 29	2.R
palG_ES_179	MHP7448_0485	conserved hypothetical protein	ATTAAATTA-N13-TTATATAAT	119	+	mC 29	R.1
palG_ES_180	MHP7448_0488	c conserved hypothetical protein	ATATAATTT-N7-AAATTATTT	38	-	TU 84 (I)	R
palG_ES_181	pgk	phosphoglycerate kinase	AATTTTAAAGGA-N12-TGCGTTAAAATT	85	+	TU 85 (F)	1.R.2
palG_ES_182	MHP7448_0495	c ISMHp1 transposase	GCAGAAATC-N13-GTTTTTTGC	73	-	Class 1	1.R
palG_ES_184	pta	c phosphate acetyltransferase	TTTAAAATT-N8-AATTTTCTA	17	-	TU 88 (I)	R.1
palG_ES_185	MHP7448_0511	c conserved hypothetical protein	AATTTTATC-N10-GATACAAAT	30	-	TU 88 (I)	1.R
palG_ES_186	MHP7448_0512	c hypothetical protein	AAAATACAA-N7-TAATATTTT	114	-	TU 88 (F)	R.1
palG_ES_187	MHP7448_0513	46K surface antigen precursor	AAAATATTA-N7-TTGTATTTT	249	+	TU 89 (F)	3.R
palG_ES_188	MHP7448_0519	c hypothetical protein	TTTTAATTT-N5-AAATTAGGA	7	-	TU 90 (I)	R
palG_ES_189	MHP7448_0520	c hypothetical protein	TCAAATTTTT-N14-AAAAATTTCA	60	-	TU 90 (I)	1.R.1
palG_ES_190	MHP7448_0520	c hypothetical protein	AAAAATTTT-N14-AAAATTTAT	132	-	TU 90 (I)	2.R
palG_ES_191	MHP7448_0520	c hypothetical protein	AATTTTATT-N6-AATAAAAGT	258	-	TU 90 (I)	2.R
palG_ES_192	pepF	c oligoendopeptidase F	ATTGATTAT-N12-ATAATGATT	183	-	TU 90 (F)	1.R
palG_ES_193	MHP7448_0522	conserved hypothetical protein	ATTTTAAAAT-N11-ATTTTAAATT	105	+	mC 30	R.1
palG_ES_194	MHP7448_0522	conserved hypothetical protein	AATCATTAT-N12-ATAATCAAT	15	+	mC 30	R.2
palG_ES_195	lon	c heat shock ATP-dependent protease	ATATAAAACA-N10-TTTTTTAAAT	0	-	TU 91 (I)	R
palG_ES_196	lon	c heat shock ATP-dependent protease	ACAATTAAA-N10-TTTTATGGT	76	-	TU 91 (I)	R
palG_ES_197	pgiB	c glucose-6-phosphate isomerase	ATATTAAAA-N6-TTTTATGAT	76	-	TU 92 (I)	R
palG_ES_2	MHP7448-tRNA-Trp2	tRNA-Trp	ACGCATTTC-N11-GAAATTAGT	132	-	Class 3	R
palG_ES_200	potA	c spermidine/putrescine ABC transporter ATP-binding	GAAGCATCA-N8-TGATGCTGC	177	-	TU 94 (F)	R.1
palG_ES_201	MHP7448_0547	c conserved hypothetical protein	AAAAAGCAT-N7-ATGCTTTTT	295	-	TU 96 (L)	R
palG_ES_202	MHP7448_0556	c hypothetical protein	ATTCACAATT-N11-AATTATAAAT	134	-	TU 97 (I)	R
palG_ES_203	MHP7448_0557	c d-ribulose-5-phosphate 3 epimerase	CAAAATTGCGATT-N12-ATTTGCAATTTTG	235	-	TU 97 (I)	R
palG_ES_204	MHP7448_0564	c hypothetical protein	AAATATCAG-N10-CTGAATTTT	82	-	TU 99 (F)	R
palG_ES_205	MHP7448_0564	c hypothetical protein	TTTCTATTGT-N13-AAATTAGAAA	191	-	TU 99 (F)	R
palG_ES_206	MHP7448_0565	pseudogene	TTTTATAAA-N14-TCTGTAAAA	276	-	Class 2	1.R
palG_ES_207	MHP7448_0567	c hypothetical protein	AAATATCAG-N10-CTGAATTTT	82	-	TU 100 (F)	R
palG_ES_208	MHP7448_0567	c hypothetical protein	TTTCTATTGT-N13-AAATTAGAAA	191	-	TU 100 (F)	R
palG_ES_210	MHP7448_0570	conserved hypothetical protein	AAATTATTT-N13-AAATAATGT	224	+	TU 101 (L)	1.R
palG_ES_211	MHP7448_0570	conserved hypothetical protein	TGTTATTTA-N11-TAAATAAAA	0	+	TU 101 (L)	R.1
palG_ES_212	rpsD	30S ribosomal protein S4	TTTTAGTCT-N15-AAATTAAAA	8	+	TU 103 (F)	R.3
palG_ES_213	MHP7448_0591	PTS system glucose-specific enzyme IIB component	AAGTTTTAAA-N11-TTTAAAACAT	4	+	TU 106 (F)	R
palG_ES_214	MHP7448_0596	hypothetical protein	GTATTATCT-N6-ATAAAATAC	24	+	TU 106 (I)	R
palG_ES_215	MHP7448_0612	c hypothetical protein	AAAAATTTG-N5-CTAATTATT	179	-	TU 107 (I)	2.R
palG_ES_216	MHP7448_0612	c hypothetical protein	TTTCATCTA-N14-TAGTTTAAA	218	-	TU 107 (I)	2.R
palG_ES_217	ddem	c cytosine specific DNA methyltransferase	CTAAAGAAA-N8-TTTATTGAG	12	-	TU 107 (I)	1.R
palG_ES_218	rplJ	c 50S ribosomal protein L10	ATAATAACT-N14-ATTTGTTAT	0	-	TU 107 (F)	R.4
palG_ES_219	MHP7448_0621	putative lipoprotein	ACAAAAAACT-N11-AGTATTTTTT	11	+	TU 108 (L)	R.1
palG_ES_220	MHP7448_0626	c conserved hypothetical protein	ACTTTAATT-N7-AATTAAATT	105	-	mC 40	1.R.1
palG_ES_221	MHP7448_0627	ABC transporter ATP-binding - Pr1-like protein	AATTTAATT-N7-AATTAAAGT	203	+	TU 110 (F)	R.1
palG_ES_222	MHP7448_0630	c 5'-nucleotidase precursor	TTTAAGTTA-N11-TAACAAAAA	14	-	TU 111 (F)	R
palG_ES_223	plsC	1-acyl-sn-glycerol-3-phosphate acyltransferase	TAAAAAAGT-N5-AATTTTTAA	12	+	TU 112 (F)	1.R.3
palG_ES_224	MHP7448_0634	conserved hypothetical protein	GAACAAAAA-N7-TTTTTAATC	98	+	TU 112 (L)	R
palG_ES_225	MHP7448_0636	c ISMHp1 transposase	GCAGAAATC-N13-GTTTTTTGC	73	-	Class 1	1.R
palG_ES_229	MHP7448_0663	c adhesin like-protein P146	TCAAGAAAT-N8-ATTTTTTTA	112	-	TU 117 (F)	2.R.1
palG_ES_230	MHP7448_0664	ABC transporter ATP-binding - Pr1	AGTTGACAA-N9-TTGCCAAAT	291	+	TU 118 (F)	1.R
palG_ES_231	MHP7448_0664	ABC transporter ATP-binding - Pr1	TCTTTTGAA-N5-TTTAAAAAA	95	+	TU 118 (F)	R.1
palG_ES_233	MHP7448_0667	hypothetical protein	TTATGTTTTT-N5-AAAAACATTA	165	+	TU 120 (I)	R.1
palG_ES_234	MHP7448_0667	hypothetical protein	TTCTTTTTTT-N14-AAAAAAAGTA	26	+	TU 120 (I)	1.R
palG_ES_235	MHP7448_0673	c ISMHp1 transposase	GCAGAAATC-N13-GTTTTTTGC	73	-	Class 1	1.R
palG_ES_236	MHP7448_0688	c ISMHp1 transposase	TTTTTATTT-N12-AAACAAAAA	73	-	Class 1	1.R
palG_ES_43	dnaN	DNA polymerase III beta subunit	AAAAGTACT-N9-AGTGGTTTT	93	+	TU 01 (I)	1.R
palG_ES_44	MHP7448_0016	c hypothetical protein	TAAAAGATTT-N9-AAATTTTTCA	139	-	mC 01	R
palG_ES_45	MHP7448_0016	c hypothetical protein	AGCTTAAGA-N9-TCATAAGGT	191	-	mC 01	R
palG_ES_46	MHP7448_0017	hypothetical protein	TGAAAAATTT-N9-AAATCTTTTA	208	+	mC 02	R
palG_ES_47	MHP7448_0019	c ABC transporter ATP-binding protein	TTTTTAGATA-N14-TATATACAAA	166	-	TU 02 (I)	R
palG_ES_48	MHP7448_0022	c hypothetical protein	TTTAAGTTA-N14-TAACTTATA	22	-	TU 02 (I)	R.2
palG_ES_5	MHP7448-tRNA-Ser2	tRNA-Ser	TTATAAATT-N7-AATTTATTA	126	-	Class 3	1.R
palG_ES_50	MHP7448_0025	c hypothetical protein	ATATAAAATT-N12-AATTTGATTT	240	-	TU 02 (F)	1.R.1
palG_ES_51	sipS	signal peptidase I	AAATCAAATT-N12-AATTTTATAT	101	+	TU 03 (F)	2.R.2
palG_ES_52	sipS	signal peptidase I	TGATAAAAT-N13-ATTTAATAA	2	+	TU 03 (F)	1.R.2
palG_ES_53	gatC	Asp-tRNAAsn/Glu-tRNAGln amidotransferase C subunit	TTAAATTTT-N12-AAAATTTTA	53	+	TU 03 (I)	1.R
palG_ES_57	MHP7448_0054	conserved hypothetical protein	ATTTTAAAT-N12-ATTGAAATT	185	+	TU 06 (I)	R
palG_ES_59	MHP7448_0065	conserved hypothetical protein	ATAACTTTTT-N7-AAAAAGTTGT	49	+	TU 06 (L)	1.R
palG_ES_60	uvrC	c excinuclease ABC subunit C	TAAAATTTTT-N6-AAAAATTTCA	19	-	mC 06	R.1
palG_ES_61	uvrC	c excinuclease ABC subunit C	TCTAATTTA-N15-TTAATTATA	102	-	mC 06	2.R
palG_ES_63	dnaK	chaperone protein dnaK - heat shock protein 70	CTCAAAATT-N5-AAATTAGAG	15	+	TU 07 (I)	R.1
palG_ES_65	himA	bacterial nucleoid DNA-binding protein	AAGTAAAAT-N8-ATCTTAGTT	0	+	TU 07 (I)	R
palG_ES_66	MHP7448_0081	amino acid permease	TTGTTAAATA-N10-TAATTAACTA	108	+	TU 09 (F)	2.R
palG_ES_67	deoD	c purine-nucleoside phosphorylase	ATATTTTTT-N13-AACAAAAAT	49	-	TU 10 (I)	1.R
palG_ES_68	MHP7448_0085	c hypothetical protein	TTAAATTTG-N6-CAATATTAA	141	-	TU 10 (I)	1.R
palG_ES_69	MHP7448_0088	c hypothetical protein	ATTAACAAT-N13-ATTCTTACT	11	-	TU 11 (L)	R
palG_ES_70	MHP7448_0088	c hypothetical protein	AAATTTAATT-N12-AAACAAATTT	59	-	TU 11 (L)	R
palG_ES_71	MHP7448_0090	conserved hypothetical protein	AAAAATATGT-N13-AATTATTTTT	198	+	TU 12 (L)	R
palG_ES_72	MHP7448_0090	conserved hypothetical protein	GATTAAACA-N15-TCTTTATTC	22	+	TU 12 (L)	R.1
palG_ES_73	gyrB	c DNA gyrase subunit B	AAATTCCAA-N13-TTTAAATTT	87	-	TU 16 (I)	1.R
palG_ES_74	MHP7448_0110	c ISMHp1 transposase	GCAGAAATC-N13-GTTTTTTGC	73	-	Class 1	1.R
palG_ES_76	pyk	c pyruvate kinase	TTTGCACTTT-N12-AAAATACAAA	34	-	TU 19 (I)	R
palG_ES_77	MHP7448_0127	c conserved hypothetical protein	TATTAAGTAA-N10-TTAGTTAAAA	22	-	TU 19 (F)	R
palG_ES_78	MHP7448_0128	hypothetical protein	TTTTAACTAA-N10-TTACTTAATA	4	+	mC 11	R
palG_ES_81	MHP7448_0135	hypothetical protein	TATATATTT-N6-AAATAGGTA	9	+	TU 22 (F)	R
palG_ES_82	MHP7448_0145	chromate transport protein	ACTAATTTC-N11-GAAATGCGT	2	+	TU 24 (F)	R
palG_ES_83	rpsJ	c 30S ribosomal protein S10	TAAATATTT-N13-AAATAAATA	267	-	TU 27 (F)	1.R
palG_ES_84	MHP7448_0197	conserved hypothetical protein	TATTTATTT-N13-AAATATTTA	230	+	TU 28 (F)	1.R
palG_ES_85	MHP7448_0197	conserved hypothetical protein	AATCTGAGA-N13-TGTCAGCTT	174	+	TU 28 (F)	1.R
palG_ES_86	MHP7448_0202	conserved hypothetical protein	AGTGTAATT-N5-AATTGCATT	4	+	TU 29 (I)	R
palG_ES_87	lysS	lysyl-tRNA synthetase	TTACAAAAAA-N6-TTTTTACTAA	87	+	TU 29 (I)	R
palG_ES_88	MHP7448_0218	ISMHp1 transposase	GAAAATTCA-N14-TGAATATGC	102	+	Class 1	1.R
palG_ES_90	MHP7448_0219	c hypothetical protein	TACTGAATA-N12-TATCCAGGA	57	-	mC 14	R.1
palG_ES_91	MHP7448_0219	c hypothetical protein	TGTTGCTCA-N6-TGAGGAAAA	190	-	mC 14	R.1
palG_ES_92	glyA	c glycine hydroxymethyltransferase	ATTAAAAAAA-N11-TTTTTTTAGT	20	-	TU 32 (F)	1.R
palG_ES_93	MHP7448_0236	transposase	GCAGAAATC-N13-GTTTTTTGC	73	+	Class 1	1.R
palG_ES_94	MHP7448_0248	c hypothetical protein	TTGCCCTTG-N6-CAACGGTAA	43	-	TU 37 (I)	R
palG_ES_95	MHP7448_0270	nuclease, lipoprotein	TGATCTTTT-N12-AAAAGATGA	217	+	TU 41 (L)	R
palG_ES_96	MHP7448_0289	hypothetical protein	TAATGTAAT-N8-ATTTTATTA	175	+	TU 45 (F)	R
palG_ES_98	MHP7448_0299	hypothetical protein	TTGTATAATT-N9-AATTATACCA	63	+	TU 47 (F)	R
palG_S_1157	gidA	glucose inhibited division protein A	TATTTTATA-N6-TTTAAAAAA	25	+	TU 01 (I)	R
palG_S_1158	ftsY	cell division protein ftsY	TTTATAATT-N15-AATTATAGG	8	+	TU 01 (I)	R.1
palG_S_1161	MHP7448_0025	c hypothetical protein	TCTGATATT-N12-AATATCATT	189	-	TU 02 (F)	1.R.3
palG_S_1162	sipS	signal peptidase I	AATGATATT-N12-AATATCAGA	154	+	TU 03 (F)	2.R.2
palG_S_1163	MHP7448_0030	hypothetical protein	TGATTTTTT-N10-CAAAAATAA	14	+	TU 03 (L)	1.R
palG_S_1167	dinP	DNA polymerase IV	AAAATTAAG-N10-TTTGATTTT	0	+	TU 06 (I)	R
palG_S_1169	nox	NADH oxidase	AATTTTTTA-N6-TAATAAATG	180	+	TU 09 (L)	2.R
palG_S_1170	secA	c preprotein translocase SecA subunit	AGATTTTAG-N7-CTAAATTTT	194	-	TU 10 (F)	1.R
palG_S_1171	secA	c preprotein translocase SecA subunit	TTTTAAATTAAAAT-N14-TTTTTAATTTAAAA	252	-	TU 10 (F)	1.R
palG_S_1172	MHP7448_0089	c hypothetical protein	GTTATAATT-N9-AATTTTAAT	3	-	TU 11 (F)	R
palG_S_1173	MHP7448_0090	conserved hypothetical protein	AAGGTAGTA-N5-TTTTACCTT	165	+	TU 12 (L)	R.1
palG_S_1175	MHP7448_0095	c conserved hypothetical protein	ATTAAAATT-N7-AATTTTACT	49	-	mC 09	1.R
palG_S_1176	MHP7448_0095	c conserved hypothetical protein	TGCTTTTTAAT-N15-TTTAAAAAGTA	79	-	mC 09	2.R
palG_S_1180	clpB	c ATP-dependent protease binding protein	AATTGGCAC-N13-GTGCCAAAA	53	-	mC 10	1.R
palG_S_1182	MHP7448_0105	pseudogene	TGAAAAATA-N5-TATTTTTTG	1	+	Class 2	R
palG_S_1184	MHP7448_0108	c protein P97 - copy 2	ACTAGTTTA-N6-TAAACTTTT	232	-	TU 16 (I)	R
palG_S_1186	MHP7448_0112	hypothetical protein	AGTTAAAAA-N8-TTTTTAAAT	14	+	TU 16 (F)	R
palG_S_1187	infC	c translation initiation factor IF-3	ATAATATCT-N7-AGATGTTAG	142	-	TU 19 (I)	R
palG_S_1188	pyk	c pyruvate kinase	TTAATTTTA-N8-TATTATTAA	70	-	TU 19 (I)	R
palG_S_1189	MHP7448_0129	c aminopeptidase	TGTATAATT-N5-AATTATATC	21	-	TU 20 (L)	R
palG_S_1190	MHP7448_0155	c conserved hypothetical protein	CCAAAAATA-N14-TATTTTTTT	115	-	TU 25 (I)	R
palG_S_1191	MHP7448_0159	c hypothetical protein	ATTATTAAT-N12-ATTAATTTT	1	-	TU 25 (I)	R
palG_S_1192	MHP7448_0162	hypothetical protein	TAAATTTTA-N5-TAAAATTGA	248	+	TU 26 (I)	R
palG_S_1193	MHP7448_0162	hypothetical protein	TATTTTAGC-N15-ACAAAAATA	57	+	TU 26 (I)	R
palG_S_1195	MHP7448_0198	protein P97 - copy 1	TGATTAGAA-N11-TTCAAATCT	224	+	TU 28 (I)	1.R
palG_S_1197	MHP7448_0198	protein P97 - copy 1	TATCTAAAT-N11-ATTGAGAAA	45	+	TU 28 (I)	R
palG_S_1198	MHP7448_0210	c ABC transporter ATP-binding protein	TATAATATT-N9-AAAATTAGA	16	-	TU 30 (F)	R
palG_S_1200	oppB-1	oligopeptide ABC transporter system permease	GTTAAAAAA-N5-TTTTTTATT	30	+	TU 31 (I)	R
palG_S_1201	nrdF	c ribonucleoside-diphosphate reductase beta chain	AGGTAAAAA-N6-TTTTTAATT	194	-	TU 32 (I)	1.R.1
palG_S_1204	MHP7448_0248	c hypothetical protein	ACTTGTTGCA-N14-TGCAACAATG	152	-	TU 37 (I)	R
palG_S_1205	smf	c DNA processing protein SMF	TTTAAATAA-N11-TGATTTCAA	90	-	TU 37 (F)	R
palG_S_1207	eno	enolase	GTATTAATT-N9-AATGAATAA	22	+	TU 38 (F)	R.1
palG_S_1208	MHP7448_0255	c hypothetical protein	TAATAAAAT-N10-ATTTTATAA	15	-	TU 39 (F)	R.1
palG_S_1209	MHP7448_0270	nuclease, lipoprotein	ATAAAAAAC-N6-GTTTTTGAA	165	+	TU 41 (L)	R
palG_S_1210	truB	tRNA pseudouridine synthase B	TTTTTTTTT-N5-GAAAAAAAG	0	+	TU 43 (I)	R
palG_S_1211	MHP7448_0279	c transcriptional regulator	CTATAAAAA-N8-TTTTTATTA	217	-	mC 18	2.R.1
palG_S_1212	pyrG	CTP synthase	TAAAAATCA-N12-TGATTTTAT	182	+	mC 19	2.R
palG_S_1213	pyrG	CTP synthase	TGAAATTAA-N6-TTAATTTTT	51	+	mC 19	1.R.2
palG_S_1215	MHP7448_0287	c hypothetical protein	GAATTTTTGTCA-N15-AAACAAAAATTC	98	-	TU 44 (F)	R.1
palG_S_1216	MHP7448_0287	c hypothetical protein	TAATAATAT-N15-GTTTTATTA	254	-	TU 44 (F)	R.1
palG_S_1217	MHP7448_0289	hypothetical protein	TTAATTGCT-N8-AGAAATTAC	270	+	TU 45 (F)	R
palG_S_1218	MHP7448_0289	hypothetical protein	TGTGATTTT-N5-AAAGTCAAA	211	+	TU 45 (F)	R
palG_S_1219	MHP7448_0290	hypothetical protein	TAGCTTTGG-N11-CAAAAGTTA	96	+	TU 45 (I)	R
palG_S_1220	rpsF	c 30S ribosomal protein S6	TTTTTCTAA-N15-GGAGAAAAA	0	-	TU 46 (I)	R.1
palG_S_1221	MHP7448_0297	c hypothetical protein	TTAATATTC-N6-GTATATTAA	14	-	TU 46 (I)	R
palG_S_1222	MHP7448_0298	c hypothetical protein	TGGTATAAT-N11-ATTATACAA	27	-	TU 46 (F)	R
palG_S_1223	MHP7448_0305	c ABC transporter ATP-binding protein	CTAAAATCA-N6-TGATTTTTT	52	-	TU 48 (L)	R
palG_S_1224	MHP7448_0312	c glycine cleavage system H protein	TTATCTATA-N9-TATAGATTT	69	-	TU 50 (F)	R.1
palG_S_1225	MHP7448_0313	hypothetical protein	AAAAAAATAT-N15-TTATTTTTTA	13	+	TU 51 (F)	R.2
palG_S_1227	MHP7448_0316	pseudogene	CTTTAATAG-N15-ATATTAAAA	23	+	Class 2	R
palG_S_1228	MHP7448_0322	c putative transposase	ATATGAATT-N9-AATTTATAC	19	-	Class 1	R.1
palG_S_1229	MHP7448_0323	transposase	ACAAGTTAA-N12-TTAACTTTA	297	+	Class 1	1.R
palG_S_1234	MHP7448_0335	conserved hypothetical protein	TTTTTAATT-N8-AATTAAAGG	6	+	TU 56 (L)	R.1
palG_S_1235	MHP7448_0337	hypothetical protein	ATTTCGTTA-N6-TAATGAAAA	26	+	mC 22	R.1
palG_S_1236	MHP7448_0339	c hypothetical protein	CCAAAAAAT-N11-ATTTTTTTA	176	-	TU 57 (I)	R
palG_S_1237	MHP7448_0339	c hypothetical protein	CTACTTTTT-N5-AAAGAGTAT	270	-	TU 57 (I)	R
palG_S_1238	MHP7448_0342	c hypothetical protein	GTTTTGATA-N5-TATCATAAA	193	-	TU 57 (I)	R
palG_S_1239	MHP7448_0349	c hypothetical protein	ACAATAATT-N8-AATTATTAA	29	-	TU 59 (I)	R
palG_S_1240	MHP7448_0366	lipoprotein	TGAACACAA-N11-TTGTGGTTA	167	+	TU 63 (I)	R
palG_S_1241	MHP7448_0373	c conserved hypothetical protein	ATTTTAATT-N14-AATCAAAAA	19	-	TU 64 (I)	R
palG_S_1243	sgaA	c PTS system enzyme IIB component	CCAAAAAAT-N5-ATTTTTTTA	1	-	TU 64 (L)	R
palG_S_1244	MHP7448_0375	c PTS system enzyme IIB component	TTTAATATT-N6-AATATTAGA	295	-	TU 64 (I)	R
palG_S_1246	MHP7448_0386	pseudogene	ATTTCCTTA-N14-AAAGGAAAA	106	+	Class 2	1.R
palG_S_1247	MHP7448_0391	conserved hypothetical protein	AAAATAAGA-N12-TCTTTTTTC	291	+	TU 67 (F)	1.R
palG_S_1248	MHP7448_0399	c hypothetical protein	TGTCATTTA-N6-TCAATAACA	170	-	TU 68 (F)	1.R
palG_S_1249	MHP7448_0400	hypothetical protein	ATATAATTA-N10-TAAATTTAT	286	+	TU 69 (F)	R
palG_S_1250	MHP7448_0400	hypothetical protein	TGTTATTGA-N6-TAAATGACA	258	+	TU 69 (F)	R.1
palG_S_1251	asnS	asparaginyl-tRNA synthetase	GTATAATAA-N5-TTTTTATAT	13	+	TU 69 (I)	R
palG_S_1253	MHP7448_0411	c hypothetical protein	TTAAAGTTT-N5-AAACTTTTG	62	-	TU 70 (I)	R.2
palG_S_1254	MHP7448_0413	c conserved hypothetical protein	TGATATTAA-N6-TTGATATCT	200	-	TU 70 (I)	1.R
palG_S_1255	trsE	c TRSE-like protein	AAAAATTAA-N14-AGAATTTTT	128	-	TU 70 (I)	R
palG_S_1256	MHP7448_0422	c hypothetical protein	TATTTTTTG-N8-TAAAAAACA	111	-	TU 71 (I)	R
palG_S_1257	MHP7448_0431	c conserved hypothetical protein	TAAAAAACT-N14-GGTTTTTAA	48	-	TU 73 (L)	R
palG_S_1258	MHP7448_0433	c hypothetical protein	ATTTTTTAT-N10-ATAAAAATA	17	-	TU 73 (I)	R
palG_S_1259	MHP7448_0433	c hypothetical protein	GGTATTATT-N8-AATAATATT	71	-	TU 73 (I)	R
palG_S_1260	MHP7448_0440	c hypothetical protein	TCTTCAAGTA-N15-AACTTGAAAA	28	-	TU 73 (F)	R.1
palG_S_1262	MHP7448_0441	hypothetical protein	TTTTCAAGTT-N15-TACTTGAAGA	112	+	mC 27	R.1
palG_S_1263	MHP7448_0443	c hypothetical protein	TTTAGAAAA-N10-TTTTATAAT	58	-	TU 74 (L)	1.R
palG_S_1264	MHP7448_0443	c hypothetical protein	CGCTAAATT-N7-AATTAAGCA	189	-	TU 74 (L)	2.R
palG_S_1265	MHP7448_0443	c hypothetical protein	AAATTTTTG-N15-AAAAAATAT	292	-	TU 74 (L)	2.R
palG_S_1266	MHP7448_0711	hypothetical protein	AAATTAGTTC-N14-GAACTAATGG	3	-	TU 76 (I)	R
palG_S_1267	MHP7448_0711	hypothetical protein	TGAATTTAA-N11-ATAAATTTA	46	-	TU 76 (I)	R
palG_S_1268	MHP7448_0711	hypothetical protein	TAAAAAAAC-N7-GTAGTTTTA	122	-	TU 76 (I)	R
palG_S_1269	MHP7448_0447	hypothetical protein	TAAAAATTT-N6-AAAGTATTA	180	+	TU 76 (I)	R
palG_S_1270	MHP7448_0447	hypothetical protein	TGGATCTAA-N5-TTAGATCAA	101	+	TU 76 (I)	R
palG_S_1271	MHP7448_0452	c ABC transporter ATP-binding protein	ACAAAAAAA-N7-TTTTTTTAC	18	-	TU 77 (I)	1.R
palG_S_1272	MHP7448_0461	hypothetical protein	TTAAAGTTT-N5-AAACTTTTG	49	+	TU 80 (F)	R.1
palG_S_1273	MHP7448_0463	hypothetical protein	AAAATAATT-N10-AATTATTAA	79	+	TU 80 (L)	R
palG_S_1274	MHP7448_0465	c methlytransferase	TTTAAAACA-N5-TTTTTTAAT	0	-	TU 81 (I)	R
palG_S_1275	MHP7448_0470	c conserved hypothetical protein	TAGTAAAAA-N7-ATTTTACAA	45	-	TU 81 (F)	R.1
palG_S_1276	MHP7448_0470	c conserved hypothetical protein	AATAAAAAA-N7-TTTTTGATA	139	-	TU 81 (F)	1.R
palG_S_1277	MHP7448_0471	conserved hypothetical protein	TTGTAAAAT-N7-TTTTTACTA	111	+	TU 82 (F)	1.R.1
palG_S_1278	MHP7448_0471	conserved hypothetical protein	ACTGTTTTT-N11-AAAAAAATT	1	+	TU 82 (F)	1.R.2
palG_S_1279	MHP7448_0486	c hypothetical protein	AGACAATTTC-N14-GAAATTGTAA	27	-	TU 84 (L)	1.R
palG_S_1281	fruA	PTS system, fructose-specific IIABC component	GCATTATTT-N8-AAATAATCT	17	+	TU 85 (I)	R
palG_S_1286	xylG	xylose ABC transporter ATP-binding protein	AGTTAAAAA-N9-ATTTTAATT	89	+	TU 89 (I)	1.R
palG_S_1287	MHP7448_0520	c hypothetical protein	TTTTTGAAT-N5-ATTGAAAAG	8	-	TU 90 (I)	1.R.1
palG_S_1289	upp	c uracil phosphoribosyltransferase	TTTTTAAAATTT-N14-CTATTTTAAAAA	47	-	TU 91 (I)	R
palG_S_1290	pmsR	c peptide methionine sulfoxide reductase	TTATTTTTT-N5-AAGAAATAC	1	-	TU 92 (L)	R.1
palG_S_1291	pgiB	c glucose-6-phosphate isomerase	TAAAAAATT-N5-AATTTCTAA	13	-	TU 92 (I)	R
palG_S_1292	MHP7448_0543	hypothetical protein	TTCTAATTT-N10-AAATGAGAT	217	+	TU 95 (I)	1.R
palG_S_1295	MHP7448_0556	c hypothetical protein	TCTTAAAAA-N5-TTTTCAAAA	77	-	TU 97 (I)	R
palG_S_1296	MHP7448_0557	c d-ribulose-5-phosphate 3 epimerase	TTTTATAAA-N14-TCTGTAAAA	275	-	TU 97 (I)	R
palG_S_1297	MHP7448_0561	c hypothetical protein	TCAAATTGT-N5-ATAATTTGC	23	-	TU 97 (I)	R
palG_S_1298	MHP7448_0564	c hypothetical protein	TCAAATTGT-N5-ATAATTTGC	23	-	TU 99 (F)	R
palG_S_1300	MHP7448_0567	c hypothetical protein	TCAAATTGT-N5-ATAATTTGC	23	-	TU 100 (F)	R
palG_S_1304	MHP7448_0570	conserved hypothetical protein	ACTTTTAGG-N10-CCTTAAATT	29	+	TU 101 (L)	R
palG_S_1306	nagB	c glucosamine-6-phosphate isomerase	AATTTTAAT-N14-ATTAAAAAG	6	-	TU 102 (I)	R
palG_S_1308	rpiB	ribose 5-phosphate isomerase B	ATATAATTT-N5-AAATTCTAG	7	+	TU 103 (I)	R
palG_S_1309	tdk	thymidine kinase	AAATCTAAT-N14-TTTAGGTTT	12	+	TU 106 (I)	R
palG_S_1312	MHP7448_0612	c hypothetical protein	TTTTTTTGAAA-N15-CTGCAAAAAAA	83	-	TU 107 (I)	2.R
palG_S_1313	MHP7448_0620	conserved hypothetical protein	AATTATATC-N9-AATATAAAT	40	+	TU 108 (F)	R.2
palG_S_1314	dam	c DNA adenine methylase	TTATAATTATAC-N15-GTATAATTATTT	254	-	mC 39	2.R.1
palG_S_1315	MHP7448_0623	ABC transporter ATP-binding - Pr1	CTGTTATTA-N9-TAACAACAA	282	+	TU 109 (F)	1.R.1
palG_S_1316	MHP7448_0626	c conserved hypothetical protein	TATTCCTTT-N14-TAATGAATA	137	-	mC 40	1.R
palG_S_1317	MHP7448_0627	ABC transporter ATP-binding - Pr1-like protein	TATTCATTA-N14-AAAGGAATA	164	+	TU 110 (F)	1.R
palG_S_1321	MHP7448_0667	hypothetical protein	ATAAATACT-N7-TGTATTTTT	138	+	TU 120 (I)	R.1
palG_S_1323	MHP7448_0680	c hypothetical protein	TTATAGTAT-N8-ATATTATTA	16	-	TU 05 (I)	R
palG_S_1327	MHP7448_0683	hypothetical protein	TAAAAATTATA-N14-TTTAATTTTAA	45	+	TU 12 (F)	R
palG_S_1328	MHP7448_0683	hypothetical protein	TCAGACACA-N10-GGTGTCTCA	2	+	TU 12 (F)	R
palG_S_1331	MHP7448_0684	hypothetical protein	CGGTTAATA-N10-TATCAACCT	68	+	TU 18 (I)	R
palG_S_1334	MHP7448_0687	hypothetical protein	ATAATAAAT-N14-ATTTTTTTT	201	+	mC 15	R
palG_S_1335	MHP7448_0687	hypothetical protein	TAAATAAAAAA-N15-TTTTTTATTAT	146	+	mC 15	R
palG_S_1336	MHP7448_0687	hypothetical protein	CGAATAAAAAAA-N15-TTTTTTTATTAT	49	+	mC 15	R
palG_S_1338	MHP7448_0688	c ISMHp1 transposase	CATCAAACT-N13-AAATTGATG	199	+	Class 1	1.R
palG_S_1340	MHP7448_0688	c ISMHp1 transposase	TAAAAAAAT-N15-CTTTTTTAA	3	+	Class 1	1.R
palG_S_1349	MHP7448_0694	c hypothetical protein	CTAAATTTT-N14-AATATTTTG	212	+	TU 57 (F)	1.R
palG_S_1357	MHP7448_0697	c hypothetical protein	ATGATTATA-N8-TATAATTTT	48	+	TU 70 (I)	R
palG_S_1358	MHP7448_0697	c hypothetical protein	CAAAGTCAA-N8-TGGACTTTA	22	+	TU 70 (I)	R
palG_S_1359	MHP7448_0698	c hypothetical protein	TCAATTCTT-N12-AAAAATTTA	2	-	TU 70 (I)	R
palG_S_1360	MHP7448_0698	c hypothetical protein	TCTTGTAAA-N14-TTAACAAAA	34	-	TU 70 (I)	R
palG_S_1361	MHP7448_0698	c hypothetical protein	TTCTTTTTT-N11-AAAAAAGTA	95	-	TU 70 (I)	R
palG_S_1364	MHP7448_0703	hypothetical protein	GTTCATTTT-N10-AATATGAAA	192	+	TU 75 (I)	R
palG_S_1366	MHP7448_0703	hypothetical protein	TTTTAGATA-N11-TATCAAAAG	16	+	TU 75 (I)	R
palG_S_1373	MHP7448_0707	hypothetical protein	GCTCAAGTT-N9-AATTTGATC	257	+	TU 75 (I)	R
palG_S_1375	MHP7448_0707	hypothetical protein	GTTTTGGAT-N15-GTTCAAAAC	5	+	TU 75 (I)	R
palG_S_1381	MHP7448_0712	hypothetical protein	ACTTTAAAT-N8-ATTTAAATA	282	+	TU 76 (I)	R
palG_S_1385	MHP7448_0714	hypothetical protein	GCAGCATCA-N8-TGATGCTTC	234	+	TU 95 (F)	2.R
palG_S_1391	MHP7448_0719	hypothetical protein	AAAATTCAG-N10-CTGATATTT	251	+	mC 35	1.R
palG_S_1394	MHP7448_0720	hypothetical protein	AAAATTCAG-N10-CTGATATTT	251	+	TU 101 (F)	1.R
palG_S_1395	MHP7448_0720	hypothetical protein	GTTTTAAGT-N12-AATTAAAAA	197	+	TU 101 (F)	1.R.1
palG_S_1396	MHP7448_0720	hypothetical protein	TTTCTAATT-N15-CAATAGAAA	137	+	TU 101 (F)	R.1
palG_S_1398	MHP7448_0722	c conserved hypothetical protein	ATAATAATA-N7-TATAATTAG	281	+	TU 104 (I)	2.R.2
palG_S_1399	MHP7448_0722	c conserved hypothetical protein	ATATAATAA-N9-TTTTTATGT	233	+	TU 104 (I)	2.R.2
palG_S_1403	rRNA-5s	5S ribosomal RNA	TATTTTTTG-N13-CAAAATAAA	41	-	Class 4	1.R
palG_S_1404	rRNA-5s	5S ribosomal RNA	CACTAAAAA-N6-TTTTTACTA	92	-	Class 4	1.R
palG_S_36	MHP7448-tRNA-Trp1	tRNA-Trp	TCCTTAATT-N9-AATTAAGAT	5	+	Class 3	1.R.1
palG_S_38	MHP7448-tRNA-Tyr1	tRNA-Tyr	TTTTCCTTT-N14-TAAGGAAAT	156	-	Class 3	R.1
palG_S_39	MHP7448-tRNA-Ser2	tRNA-Ser	TTATTTTAT-N7-TTAAAATCA	193	-	Class 3	1.R
SSR_01_I	MHP7448_0386	pseudogene	(ATT)9	197	+	Class 2	1.R
SSR_01_L	MHP7448_0236	transposase	(ATTAATTACA)2	34	+	Class 1	1.R
SSR_02_LI	MHP7448_0016	hypothetical protein	(TATT)6	82	-	mC 01	R
SSR_03_LI	MHP7448_0017	hypothetical protein	(ATAA)6	270	+	mC 02	R
SSR_05_I	MHP7448-tRNA-Tyr1	tRNA-tyr	(TAA)9	70	-	Class 3	1.R.1
SSR_05_LI	MHP7448_0087	GTP-binding protein	(TTAAAAAAA)2	458	+	mC 07	1.R
SSR_06_LI	MHP7448_0108	protein P97 - copy 2	(TTGTTTTTT)2	179	-	TU 16 (I)	1.R
SSR_09_LI	MHP7448_0138	hypothetical protein	(AAAATTTTT)2	230	+	TU 23 (F)	1.R
SSR_11_LI	nrdF	ribonucleoside-diphosphate reductase beta chain	(AAT)6	76	-	TU 32 (I)	R.2
SSR_13_LI	glyA	glycine hydroxymethyltransferase	(TTTTTGTTC)2	301	-	TU 32 (F)	2.R
SSR_14_LI	MHP7448_0225	methylmalonate-semialdehyde dehydrogenase	(AAAAACAAG)2	178	+	TU 33 (F)	1.R
SSR_15_LI	MHP7448_0225	methylmalonate-semialdehyde dehydrogenase	(TAATTTTTT)2	441	+	TU 33 (F)	1.R
SSR_16_LI	MHP7448_0252	hypothetical protein	(ATTT)10	19	+	TU 38 (I)	R
SSR_17_LI	MHP7448_0257	hypothetical protein	(TCTAATAAA)2	48	+	TU 40 (I)	1.R
SSR_19_LI	pyrG	CTP synthase	(ATTTTTAAAA)2	479	+	mC 19	3.R
SSR_23_LI	MHP7448_0366	lipoprotein	(GATAATTTT)2	119	+	TU 63 (I)	R.1
SSR_26_LI	MHP7448_0443	hypothetical protein	(GAAAAAAAAA)2	139	-	TU 74 (I)	1.R.2
SSR_28_LI	MHP7448_0461	hypothetical protein	(TTA)6	476	+	TU 80 (F)	1.R
SSR_29_LI	MHP7448_0463	hypothetical protein	(GA)11	190	+	TU 80 (I)	R.2
SSR_30_LI	MHP7448_0484	hypothetical protein	(TAT)9	141	-	TU 83 (F)	R.1
SSR_31_LI	MHP7448_0495	ISMHp1 transposase	(AAAAAAAAT)2	192	-	Class 1	1.R
SSR_35_LI	tufA	elongation factor EF-Tu	(TAATA)4	35	-	TU 91 (L)	1.R.4
SSR_38_LI	MHP7448_0565	pseudogene	(ATAAAT)4	10	-	Class 2	R.1
SSR_39_LI	MHP7448_0598	hypothetical protein	(TTA)4	297	+	TU 106 (I)	R
SSR_41_LI	dam	DNA adenine methylase	(GT)5	401	-	mC 39	2.R
SSR_42_LI	MHP7448_0623	ABC transporter ATP-binding - Pr1	(CA)5	243	+	TU 109 (F)	1.R.1
SSR_45_LI	MHP7448_0688	ISMHp1 transposase	(TTAACATTAA)2	31	-	Class 1	1.R
SSR_46_LI	MHP7448_0698	hypothetical protein	(ATTTA)4	174	-	TU 70 (I)	R
SSR_49_LI	MHP7448_0485	hypothetical protein	(ATA)9	153	+	mC 29	1.R.1
SSRM_05_TL	MHP7448_0022	hypothetical protein	(T)21	77	-	TU 02 (I)	2.R
SSRM_06_TL	MHP7448_0025	hypothetical protein	(T)21	121	-	TU 02 (F)	3.R.1
SSRM_07_TL	sipS	signal peptidase I	(A)21	231	+	TU 03 (F)	2.R.1
SSRM_08_TL	dnaJ	heat shock protein DnaJ	(A)21	30	+	TU 07 (I)	1.R
SSRM_09_L	parE	topoisomerase IV subunit B	(A)8	149	-	TU 04 (F)	2.R
SSRM_09_TL	rnpB	rnpB	(T)25	76	+	TU 15 (I)	1.R
SSRM_10_L	gap	glyceraldehyde 3phosphate dehydrogenase	(T)8	53	+	mC 03	R.2
SSRM_103_L	MHP7448_0308	hypothetical protein	(A)8	424	+	TU 49 (I)	3.R
SSRM_104_L	MHP7448_0308	hypothetical protein	(A)8	387	+	TU 49 (I)	3.R
SSRM_105_L	MHP7448_0312	glycine cleavage system H protein	(T)8	358	-	TU 50 (F)	1.R
SSRM_109_L	MHP7448_0322	putative transposase	(A)8	331	-	Class 1	1.R
SSRM_11_TL	MHP7448_0117	hypothetical protein	(T)16	311	+	TU 18 (F)	1.R
SSRM_116_L	MHP7448_0334	hypothetical protein	(T)8	378	+	TU 56 (F)	2.R
SSRM_12_L	MHP7448_0042	hypothetical protein	(A)8	29	+	TU 06 (I)	R
SSRM_121_L	MHP7448_0347	hypothetical protein	(T)8	212	+	TU 58 (I)	1.R
SSRM_13_TL	rpsT	30S ribosomal protein S20	(A)21	20	+	TU 36 (I)	R.2
SSRM_131_L	MHP7448_0366	lipoprotein	(T)8	300	+	TU 63 (I)	1.R
SSRM_132_L	MHP7448_0366	lipoprotein	(T)8	103	+	TU 63 (I)	R.1
SSRM_137_L	MHP7448_0386	pseudogene	(T)8	254	+	Class 2	1.R
SSRM_14_L	MHP7448_0064	hypothetical protein	(T)8	11	+	TU 06 (I)	R
SSRM_14_TL	MHP7448_0263	ABC transporter ATPbinding protein	(A)19	8	+	TU 40 (I)	R
SSRM_143_L	MHP7448_0399	hypothetical protein	(T)9	354	-	TU 68 (F)	1.R
SSRM_144_L	MHP7448_0400	hypothetical protein	(A)9	89	+	TU 69 (F)	R.1
SSRM_145_L	asnS	asparaginyltRNA synthetase	(A)21	372	+	TU 69 (I)	3.R
SSRM_149_L	MHP7448_0414	putative ICEFII	(T)8	438	-	TU 70 (I)	1.R
SSRM_15_TL	MHP7448_0272	P97like protein	(T)19	217	-	TU 42 (F)	2.R
SSRM_150_L	MHP7448_0426	hypothetical protein	(A)8	2	-	TU 71 (F)	R
SSRM_151_L	efp	elongation factor EFP	(T)8	81	+	TU 72 (F)	1.R.1
SSRM_152_L	MHP7448_0431	hypothetical protein	(A)8	255	-	TU 73 (I)	1.R.1
SSRM_154_L	MHP7448_0431	hypothetical protein	(T)8	314	-	TU 73 (I)	2.R
SSRM_16_TL	pheS	phenylalanyltRNA synthetase alpha chain	(A)19	264	+	TU 43 (F)	1.R.1
SSRM_161_L	MHP7448_0443	hypothetical protein	(A)9	177	-	TU 74 (I)	1.R.2
SSRM_162_L	MHP7448_0443	hypothetical protein	(A)9	392	-	TU 74 (I)	3.R
SSRM_165_L	MHP7448_0453	ABC transporter permease protein	(T)9	157	-	TU 77 (F)	R
SSRM_169_L	MHP7448_0463	hypothetical protein	(A)9	482	+	TU 80 (I)	2.R
SSRM_179_L	MHP7448_0484	hypothetical protein	(T)8	211	-	TU 83 (F)	1.R
SSRM_184_L	MHP7448_0485	hypothetical protein	(A)8	102	+	mC 29	R.2
SSRM_195_L	MHP7448_0505	lipoprotein	(A)8	246	-	TU 86 (F)	R.1
SSRM_196_L	pdhC	dihydrolipoamide acetyltransferase	(A)8	398	+	TU 87 (F)	3.R
SSRM_198_L	pta	phosphate acetyltransferase	(A)8	61	-	TU 88 (I)	1.R
SSRM_199_L	MHP7448_0512	hypothetical protein	(T)9	318	-	TU 88 (F)	1.R
SSRM_20_L	MHP7448_0088	hypothetical protein	(T)8	103	-	TU 11 (I)	R
SSRM_20_TL	rpsF	30S ribosomal protein S6	(T)25	111	-	TU 46 (I)	1.R
SSRM_201_L	MHP7448_0520	hypothetical protein	(A)8	419	-	TU 90 (I)	1.R
SSRM_21_TL	MHP7448_0300	hypothetical protein	(A)23	42	+	TU 47 (I)	R.2
SSRM_216_L	MHP7448_0556	hypothetical protein	(T)8	24	-	TU 97 (I)	R
SSRM_217_L	MHP7448_0559	hypothetical protein	(A)9	108	-	TU 97 (I)	R.1
SSRM_22_TL	MHP7448_0302	permease	(A)18	116	+	TU 47 (I)	2.R
SSRM_224_L	MHP7448_0579	hypothetical protein	(T)8	15	-	TU 104 (I)	R
SSRM_227_L	MHP7448_0596	hypothetical protein	(T)23	70	+	TU 106 (F)	R
SSRM_23_L	MHP7448_0093	hypothetical protein	(T)8	73	-	TU 13 (F)	1.R
SSRM_23_TL	MHP7448_0342	hypothetical protein	(T)18	339	-	TU 57 (I)	1.R
SSRM_230_L	xylF	ABC transporter xylosebinding lipoprotein	(T)8	190	+	TU 106 (I)	1.R
SSRM_234_L	rplJ	50S ribosomal protein L10	(A)21	109	-	TU 107 (F)	3.R.1
SSRM_235_L	rplJ	50S ribosomal protein L10	(A)23	84	-	TU 107 (F)	3.R.1
SSRM_236_L	MHP7448_0620	hypothetical protein	(T)21	245	+	TU 108 (F)	3.R
SSRM_237_L	MHP7448_0620	hypothetical protein	(T)23	268	+	TU 108 (F)	3.R
SSRM_238_L	MHP7448_0621	putative lipoprotein	(A)8	64	+	TU 108 (I)	R.1
SSRM_24_TL	MHP7448_0373	hypothetical protein	(T)21	114	-	TU 64 (I)	1.R
SSRM_240_L	MHP7448_0623	ABC transporter ATPbinding Pr1	(A)8	373	+	TU 109 (F)	3.R
SSRM_247_L	nusG	transcription antitermination protein	(A)8	13	-	TU 113 (I)	R
SSRM_248_L	nusG	transcription antitermination protein	(T)8	73	-	TU 113 (I)	R
SSRM_249_L	rplM	50S ribosomal protein L13	(T)17	32	-	TU 115 (I)	R.1
SSRM_25_L	MHP7448_0095	hypothetical protein	(A)9	261	-	mC 09	R.1
SSRM_25_TL	MHP7448_0386	pseudogene	(T)21	224	+	Class 2	1.R
SSRM_253_L	MHP7448_0670	hypothetical protein	(T)8	63	+	TU 120 (I)	2.R
SSRM_256_L	MHP7448_0094	hypothetical protein	(A)8	18	+	mC 08	1.R.1
SSRM_259_L	MHP7448_0687	hypothetical protein	(A)8	75	+	mC 15	R
SSRM_26_L	tpx	thiol peroxidase	(T)9	100	+	TU 14 (F)	R.2
SSRM_26_TL	asnS	asparaginyltRNA synthetase	(T)25	417	+	TU 69 (I)	3.R
SSRM_263_L	MHP7448_0694	hypothetical protein	(A)8	111	-	TU 57 (I)	3.R.1
SSRM_264_L	MHP7448_0699	hypothetical protein	(A)8	82	-	TU 70 (F)	1.R
SSRM_265_L	MHP7448_0700	hypothetical protein	(T)8	2	+	mC 26	R
SSRM_266_L	MHP7448_0714	hypothetical protein	(A)8	356	+	TU 95 (F)	2.R
SSRM_27_TL	MHP7448_0426	hypothetical protein	(A)15	30	-	TU 71 (F)	R
SSRM_270_L	rRNA-16s	RNA ribossomal 16S	(A)8	490	-	Class 4	3.R
SSRM_273_L	rRNA-23s	RNA ribossomal 23S	(A)8	216	-	Class 4	1.R.1
SSRM_274_L	rRNA-5s	RNA ribossomal 5S	(T)8	16	+	Class 4	1.R.1
SSRM_279_L	MHP7448-tRNA-His1	tRNAhis	(T)8	58	-	Class 3	1.R
SSRM_28_TL	efp	elongation factor EFP	(T)15	46	+	TU 72 (F)	1.R.1
SSRM_280_L	MHP7448-tRNA-His1	tRNAhis	(T)8	164	-	Class 3	1.R
SSRM_284_L	MHP7448-tRNA-Asn1	tRNAAsp	(A)20	61	+	Class 3	2.R
SSRM_285_L	MHP7448-tRNA-Tyr1	tRNAtyr	(A)8	32	-	Class 3	1.R.1
SSRM_29_L	tpiA	triosephosphate isomerase	(T)8	92	+	TU 15 (F)	1.R
SSRM_29_TL	MHP7448_0439	hypothetical protein	(T)17	37	-	TU 73 (I)	1.R
SSRM_30_TL	MHP7448_0461	hypothetical protein	(T)23	123	+	TU 80 (F)	1.R
SSRM_31_L	MHP7448_0110	ISMHp1 transposase	(T)8	218	-	TU 16 (I)	1.R
SSRM_31_TL	MHP7448_0477	hypothetical protein	(A)19	106	-	TU 83 (I)	3.R.1
SSRM_32_L	MHP7448_0110	ISMHp1 transposase	(A)9	201	-	TU 16 (I)	1.R
SSRM_35_TL	MHP7448_0557	dribulose5phosphate 3 epimerase	(A)20	40	-	TU 97 (I)	R
SSRM_36_TL	MHP7448_0559	hypothetical protein	(A)15	57	-	TU 18 (F)	1.R
SSRM_38_TL	MHP7448_0656	prolipoprotein p65	(T)17	53	+	TU 116 (I)	1.R.1
SSRM_39_TL	MHP7448-tRNA-His1	tRNAhis	(A)16	304	-	Class 3	1.R
SSRM_41_TL	MHP7448-tRNA-Tyr1	tRNAtyr	(A)21	49	-	Class 3	1.R.1
SSRM_42_TL	MHP7448-tRNA-Ser2	tRNAser	(A)23	79	-	Class 3	1.R
SSRM_43_TL	MHP7448-tRNA-Gly1	tRNAgly	(T)25	43	+	Class 3	1.R
SSRM_46_L	ldh	Llactate dehydrogenase	(A)8	49	+	TU 22 (I)	R
SSRM_52_L	rpsM	30S ribosomal protein S13	(A)8	55	-	TU 27 (I)	R
SSRM_58_L	trmE	tRNA modification GTPase ThdF/TrmE	(T)8	13	-	TU 30 (I)	R
SSRM_60_L	oppB1	oligopeptide ABC transporter system permease	(A)8	403	+	TU 31 (I)	1.R.2
SSRM_62_L	MHP7448_0219	hypothetical protein	(A)8	115	-	mC 14	R.1
SSRM_64_L	nrdF	ribonucleosidediphosphate reductase beta chain	(T)8	333	-	TU 32 (I)	2.R
SSRM_65_L	glyA	glycine hydroxymethyltransferase	(A)8	50	-	TU 32 (F)	2.R
SSRM_66_L	glyA	glycine hydroxymethyltransferase	(T)8	337	-	TU 32 (F)	2.R
SSRM_67_L	glyA	glycine hydroxymethyltransferase	(T)8	375	-	TU 32 (F)	2.R
SSRM_68_L	glyA	glycine hydroxymethyltransferase	(T)8	456	-	TU 32 (F)	2.R
SSRM_69_L	glyA	glycine hydroxymethyltransferase	(T)10	194	-	TU 32 (F)	2.R
SSRM_70_L	MHP7448_0225	methylmalonatesemialdehyde dehydrogenase	(A)8	152	+	TU 33 (F)	1.R
SSRM_74_L	MHP7448_0225	methylmalonatesemialdehyde dehydrogenase	(A)10	293	+	TU 33 (F)	1.R
SSRM_78_L	rpsT	30S ribosomal protein S20	(A)8	2	+	TU 36 (I)	R.2
SSRM_91_L	trmD	tRNA (guanineN1)methyltransferase	(T)8	13	-	TU 44 (I)	R
DR_01_T	MHP7448_0397	hypothetical protein	(TTAAATAAAAATT)2	165	-	TU 68 (I)	1.R
DR_01_TE	rpsP	30S ribosomal protein S16	(ATAATCCGTGTCCAA)2	31	-	TU 44 (I)	R.3
DR_03_T	MHP7448_0695	hypothetical protein	(TATTATATAATAAA)2	200	+	mC 23	3.R
DR_06_E	MHP7448_0197	hypothetical protein	(AAAAATTTTTTTA)2	401	+	TU 28 (F)	1.R
*REP_ID was determined in palindrome elements as follows: class of repeat (PAL: palindrome without gap or PALG: palindrome with gap), software that predicted the element (E: palindrome (EMBOSS), S: Palindrome Search or ES: both software predicted that repeat). Tandem repeats REP_ID was classified as: class of repeat (SSR: Simple Sequence Repeat, SSRM: Simple Sequence Repeats of Mononucleotide or …
coding genes. Class 2 represent elements found upstream pseudogenes. Class 3 comprises repeats found upstream tRNA coding genes. Class 4 represent repeats upstream rRNA coding genes. ****Promoter organization (POZ): Repeats were classified in relation to proximal putative promoter sequences. Nomenclature of classification follows the pattern n1.R.n2, whereas n1 represent number of promoters found…
