# Supplementary material for: Repetitive Elements in Mycoplasma hyopneumoniae Transcriptional Regulation
Source: PLoS One. 2016 Dec 22;11(12):e0168626. doi: 10.1371/journal.pone.0168626 (PMC5179023; doi:10.1371/journal.pone.0168626)
Supplement: S3 Table — (XLSX) [file pone.0168626.s005.xlsx]

## Sheet: Plan1
Supplementary Table S3: Tandem repeats comparison among related mycoplasmas
Mycoplasma hyopneumoniae 7448					Mycoplasma hyopneumoniae 7422						Mycoplasma hyopneumoniae J						Mycoplasma flocculare
REP ID	Gene name	Product	Copy n°*	ATG Distance	Gene name	Product	Copy n°*	Localization	ATG Distance	GOZ	Gene Name	Product	Copy n°*	Localization	ATG Distance	GOZ	Gene name	Product	Copy n°*	Localization	ATG Distance	GOZ
DR_01_T	MHP7448_0397	hypothetical protein	2	165	MX02869	hypothetical protein	2	c 522521..522546	165	TU 70 (F)	MHJ_0410	hypothetical protein	2	c 499379..499404	165	TU 70 (L)	MF00009	hypothetical protein	0	-	-	TU 57 (L)
DR_03_T	MHP7448_0695	hypothetical protein	2	200	MX02674	hypothetical protein	2	437723..437750	201	TU 56 (F)	-	-	-	-	-	-	-	-	-	-	-
DR_01_TE	rpsP	30S ribosomal protein S16	2	31	rpsP	30S ribosomal protein S16	2	c 358835..358864	31	TU 44 (I)	rpsP	30S ribosomal protein S16	2	c 332479..332508	31	TU 45 (I)	rpsP	30S ribosomal protein S16	0	-	-	TU 02 (F)
DR_06_E	MHP7448_0197	hypothetical protein	2	401	MX02806	hypothetical protein	1	239660..239672	310	TU 29 (F)	MHJ_0193	hypothetical protein	1	213292..213304	407	TU 30 (F)	MYF_RS00545	hypothetical protein	0	-		TU 16 (L)
SSR_49_LI	MHP7448_0485	hypothetical protein	9	153	MX03418	hypothetical protein	10	630880..630990	153	mC 36	MHJ_0482	hypothetical protein	11	609819..609851	152	mC 23	MF00865	hypothetical protein	1	c 24649..24651	153	mC 31
SSR_02_LI	MHP7448_0016	hypothetical protein	6	82	MX02838	hypothetical protein	8	c 17080..17111	82	mC 01	MHJ_0016	hypothetical protein	1	c 17134..17137	107	TU 2 (F)	-	-	-	-	-	-
SSR_03_LI	MHP7448_0017	hypothetical protein	6	270	MX02685	hypothetical protein	8	17080..17111	270	TU 02 (F)	-	-	-	-	-	-		-	-	-	-	-
SSR_05_LI	MHP7448_0087	GTP-binding protein	2	458	MX02930	GTP-binding protein	2	111023..111040	458	mC 04	rbgA	ribosomal biogenesis GTPase	0	-	-	mC 02	MF01266	GTP-binding protein	0	-	-	TU 68 (F)
SSR_09_LI	MHP7448_0138	hypothetical protein	2	230	MX03045	hypothetical protein	1	196604..196613	248	TU 25 (I)	MHJ_0134	hypothetical protein	0	-	-	TU 25 (F)	-	-	-	-	-	-
SSR_13_LI	glyA	glycine hydroxymethyltransferase	2	301	glyA	glycine hydroxymethyltransferase	2	c 283605..283622	284	TU 33 (I)	glyA	glycine hydroxymethyltransferase	0	-	-	TU 34 (F)	glyA	glycine hydroxymethyltransferase	0	-	-	mC 19
SSR_14_LI	MHP7448_0225	methylmalonate-semialdehyde dehydrogenase	2	178	MX02920	methylmalonate-semialdehyde dehydrogenase	0	-	-	TU 34 (F)	MHJ_0219	methylmalonate-semialdehyde dehydrogenase	2	257215..257232	187	TU 35 (F)	-	-	-	-	-	-
SSR_15_LI	MHP7448_0225	methylmalonate-semialdehyde dehydrogenase	2	441	MX02920	methylmalonate-semialdehyde dehydrogenase	0	-	-	TU 34 (F)	MHJ_0219	methylmalonate-semialdehyde dehydrogenase	2	256955..256972	447	TU 35 (F)	-	-	-	-	-	-
SSR_19_LI	pyrG	CTP synthase	2	479	pyrG	CTP synthase	2	352147..352167	469	mC 20	pyrG	CTP synthase	2	325769..325788	490	mC 12	MYF_RS01890	CTP synthase	0	-	-	mC 18
SSR_28_LI	MHP7448_0461	hypothetical protein	6	476	MX02822	hypothetical protein	-	-	-	TU 77 (I)	MHJ_0458	hypothetical protein	2	580253..580258	128	TU 78 (F)	-	-	-	-	-	-
SSR_30_LI	MHP7448_0484	hypothetical protein	9	141	MX03238	hypothetical protein	10	c 630880..630990	76	TU 81 (F)	MHJ_0481	hypothetical protein	11	c 609819..609851	107	TU 81 (F)	MYF_RS00935	hypothetical protein	2	247462..247467	205	TU 33 (F)
SSR_41_LI	dam	DNA adenine methylase	5	401	dam	DNA adenine methylase	5	c 816153..816162	401	mC 47	dam	DNA adenine methylase	5	c 817222..817231	399	mC 33	-	-	-	-	-	-
SSR_42_LI	MHP7448_0623	ABC transporter ATP-binding - Pr1	5	243	MX03354	ABC transporter ATP-binding - Pr1	5	816153..816163	243	TU 104 (F)	MHJ_0624	putative ABC transporter ATP-binding - Pr1	5	817222..817231	240	TU 105 (F)	MYF_RS02820	ABC transporter ATP-binding - Pr1-like protein	5	833909..833918	243	TU 94 (F)
SSRM_06_TL	MHP7448_0025	hypothetical protein	21	121	MX02912	hypothetical protein	21	c 32613..32633	121	TU 04 (F)	MHJ_0021	hypothetical protein	19	c 25792..25810	221	TU 02 (F)	-	-	-	-	-	-
SSRM_07_TL	sipS	signal peptidase I	21	231	MX00115	signal peptidase I	21	32613..32633	231	TU 05 (F)	sipS	signal peptidase I	19	25792..25810	263	TU 03 (F)	MF01338	hypothetical protein	3	31..33	207	TU 17 (F)
SSRM_09_L	parE	topoisomerase IV subunit B	8	149	parE	topoisomerase IV subunit B	8	c 45151..45158	149	TU 06 (F)	parE	topoisomerase IV subunit B	7	c 38413..38419	149	TU 04 (F)	parE	topoisomerase IV subunit B	5	c 15160..15164	107	TU 19 (F)
SSRM_10_L	gap	glyceraldehyde 3phosphate dehydrogenase	8	53	gap	glyceraldehyde 3phosphate dehydrogenase	8	45151..45159	53	TU 07 (F)	gap	glyceraldehyde 3phosphate dehydrogenase	7	38413..38420	53	TU 05 (F)	gap	glyceraldehyde 3phosphate dehydrogenase	5	15151..15155	56	TU 20 (F)
SSRM_105_L	MHP7448_0312	glycine cleavage system H protein	8	358	MX01193	glycine cleavage system H protein	8	c 395168..395175	357	TU 49 (F)	MHJ_0304	glycine cleavage system H protein	7	c 367130..367136	361	TU 49 (F)	-	-	-	-	-	-
SSRM_11_TL	MHP7448_0117	hypothetical protein	16	311	MX02626	hypothetical protein	4	180476..180479	327	TU 21 (I)	MHJ_0113	hypothetical protein	21	153684..153704	311	TU 19 (F)	-	-	-	-	-	-
SSRM_116_L	MHP7448_0334	hypothetical protein	8	378	MX02928	hypothetical protein	8	419678..419685	378	TU 53 (F)	MHJ_0325	hypothetical protein	8	392192..392199	353	TU 54 (F)	-	-	-	-	-	-
SSRM_143_L	MHP7448_0399	hypothetical protein	9	354	MX03086	hypothetical protein	6	c 523890..523895	59	TU 70 (F)	MHJ_0412	hypothetical protein	5	c 500989..500990	262	TU 70 (F)	MYF_RS01585	hypothetical protein	5	c 418155..418159	130	TU 55 (F)
SSRM_144_L	MHP7448_0400	hypothetical protein	9	89	MX03384	hypothetical protein	6	523890..523895	123	TU 71 (F)	MHJ_0413	hypothetical protein	5	500986..500990	37	TU 71 (F)	MYF_RS01590	hypothetical protein	5	418155..418159	94	TU 56 (F)
SSRM_15_TL	MHP7448_0272	P97like protein	19	217	MX03225	P97like protein	18	c 344818..344835	217	TU 42 (F)	MHJ_0264	putative P97like protein	20	c318423..318442	240	TU 43 (F)	MYF_RS01805	P97-like protein	6	c 476952..476957	229	TU 64 (F)
SSRM_150_L	MHP7448_0426	hypothetical protein	8	2	MX02655	hypothetical protein	-	-	-	TU 18 (F)	-	-	-	-	-	-	-	-	-	-	-	-
SSRM_151_L	efp	elongation factor EFP	8	81	efp	elongation factor EFP	5	540272..540276	94	TU 73 (F)	efp	elongation factor EFP	5	517148..517152	94	TU 73 (F)	efp	elongation factor EFP	6	c 29717..29722	95	TU 59 (F)
SSRM_16_TL	pheS	phenylalanyltRNA synthetase alpha chain	19	264	pheS	phenylalanyltRNA synthetase alpha chain	18	344818..344835	264	TU 43 (F)	pheS	phenylalanyltRNA synthetase alpha chain	20	318423..318442	255	Tu 44 (F)	pheS	phenylalanyltRNA synthetase alpha chain	6	74364..74369	239	TU 67 (F)
SSRM_165_L	MHP7448_0453	ABC transporter permease protein	9	157	MX02986	ABC transporter permease protein	5	c 596727..596731	161	TU 75 (F)	MHJ_0450	ABC transporter permease protein	10	c 575736..5745	130	TU 75 (F)	MF01278	ABC transporter permease protein	2	c 2180..2181	151	TU 34 (F)
SSRM_179_L	MHP7448_0484	hypothetical protein	8	211	MX03238	hypothetical protein	8	c 630953..630960	149	TU 81 (F)	MHJ_0481	hypothetical protein	7	c 609895..609901	183	TU 81 (F)	MYF_RS00935	hypothetical protein	5	247458..247462	210	TU 33 (F)
SSRM_184_L	MHP7448_0485	hypothetical protein	8	102	MX03418	hypothetical protein	8	630953..630960	102	mC 36	MHJ_0482	hypothetical protein	7	609895..609901	102	mC 23	MF00865	hypothetical protein	5	c 24583..24587	86	mC 31
SSRM_195_L	MHP7448_0505	lipoprotein	8	246	MX03170	lipoprotein	8	c 665592..665599	264	TU 84 (F)	MHJ_0502	putative lipoprotein	8	c 665592..665599	264	TU 84 (F)	MF00046	lipoprotein	6	114842..114847	232	TU 85 (F)
SSRM_196_L	pdhC	dihydrolipoamide acetyltransferase	8	398	pdhC	dihydrolipoamide acetyltransferase	8	665969..665976	400	TU 85 (F)	pdhC	dihydrolipoamide acetyltransferase	8	647867..647874	389	TU 85 (F)	pdhC	dihydrolipoamide acetyltransferase	-	-	-	TU 84 (I)
SSRM_199_L	MHP7448_0512	hypothetical protein	9	318	MX03132	hypothetical protein	7	c 675187..675193	266	TU 86 (F)	MHJ_0510	hypothetical protein	8	c 656645..656652	253	TU 86 (F)	MF00857	hypothetical protein	6	20516..20521	152	TU 109 (I)
SSRM_227_L	MHP7448_0596	hypothetical protein	23	70	MX03007	hypothetical protein	16	773274..773289	72	TU 100 (F)	MHJ_0596	hypothetical protein	18	771025..771042	52	TU 102 (I)	-	-	-	-	-	-
SSRM_23_L	MHP7448_0093	hypothetical protein	8	73	MX02851	hypothetical protein	8	c 120803..12810	131	TU 15 (F)	MHJ_0090	hypothetical protein	8	c 117390..117397	102	TU 14 (F)	MYF_RS00485	hypothetical protein	16	c 107255..107270	130	TU 13 (F)
SSRM_234_L	rplJ	50S ribosomal protein L10	21	109	rplJ	50S ribosomal protein L10	19	c 808800..808818	84	TU 102 (F)	rplJ	50S ribosomal protein L10	20	c 809882..809901	157	TU 103 (F)	rplJ	50S ribosomal protein L10	7	53886..53892	155	TU 105 (F)
SSRM_235_L	rplJ	50S ribosomal protein L10	23	84	rplJ	50S ribosomal protein L10	16	c 808822..808837	106	TU 102 (F)	rplJ	50S ribosomal protein L10	19	c 809861..809879	136	TU 103 (F)	rplJ	50S ribosomal protein L10	7	53906..53912	135	TU 105 (F)
SSRM_236_L	MHP7448_0620	hypothetical protein	21	245	MX03025	hypothetical protein	16	808822..808837	246	TU 103 (F)	MHJ_0621	hypothetical protein	20	809882..809901	211	TU 104 (F)	MYF_RS02575	pseudogene	6	683498..683503	239	TU 86 (F)
SSRM_237_L	MHP7448_0620	hypothetical protein	23	268	MX03025	hypothetical protein	19	808800..808818	265	TU 103 (F)	MHJ_0621	hypothetical protein	19	809861..809879	233	TU 104 (F)	MYF_RS02805	hypothetical protein	5	683487..683491	251	TU 93 (I)
SSRM_240_L	MHP7448_0623	ABC transporter ATPbinding Pr1	8	373	MX03354	ABC transporter ATPbinding Pr1	8	816025..816032	373	TU 104 (F)	MHJ_0624	ABC transporter ATPbinding Pr1	8	817094..817101	370	TU 105 (F)	MYF_RS02820	ABC transporter ATP-binding - Pr1-like protein	4	689468..689471	295	TU 94 (F)
SSRM_25_L	MHP7448_0095	hypothetical protein	9	261	MX02858	hypothetical protein	9	c 123266..123274	261	mC 07	MHJ_0092	hypothetical protein	7	c 119650..119656	58	mC 04	MYF_RS00495	hypothetical protein	7	c 109368..109374	82	mC 05
SSRM_256_L	MHP7448_0094	hypothetical protein	8	18	MX03000	hypothetical protein	8	120803..12811	18	mC 06	MHJ_0091	hypothetical protein	8	117390..117398	0	mC 03	MYF_RS00490	hypothetical protein	16	107255..107270	18	mC 04
SSRM_26_L	tpx	thiol peroxidase	9	100	tpx	thiol peroxidase	9	123266..123274	100	TU 16 (F)	tpx	thiol peroxidase	10	119853..119862	97	TU 15 (I)	tpx	thiol peroxidase	6	11569..11574	114	TU 70 (F)
SSRM_264_L	MHP7448_0699	hypothetical protein	8	82	-	-	-	-	-	-	-	-	-	-			-	-	-	-	-	-
SSRM_265_L	MHP7448_0700	hypothetical protein	8	2	MX02857	hypothetical protein	8	c 149280..149287	2	mC 12	-	-	-	-			-	-	-	-	-	-
SSRM_266_L	MHP7448_0714	hypothetical protein	8	356	-	-	-	-	-	-	-	-	-	-			MYF_RS00655	hypothetical protein	5	c 154409..154413	306	TU 20 (F)
SSRM_27_TL	MHP7448_0426	hypothetical protein	15	30	MX02655	hypothetical protein	-	-	-	TU 18 (F)	-	-	-	-	-	-	-	-	-	-	-	-
SSRM_28_TL	efp	elongation factor EFP	15	46	efp	elongation factor EFP	20	540305..540324	46	TU 73 (F)	efp	elongation factor EFP	20	517181..517200	46	TU 73 (F)	efp	elongation factor EFP	6	c 29681..29686	59	TU 59 (F)
SSRM_29_L	tpiA	triosephosphate isomerase	8	92	tpiA	triosephosphate isomerase	3	135514..135516	21	TU 17 (I)	tpiA	triosephosphate isomerase	6	131654..131660	46	TU 16 (F)	tpiA	triosephosphate isomerase	4	22767..22770	31	TU 71 (I)
SSRM_30_TL	MHP7448_0461	hypothetical protein	23	123	MX02822	hypothetical protein	-	-	-	TU 77 (F)	MHJ_0458	hypothetical protein	22	580211..580232	167	TU 78 (F)	-	-	-	-	-	-
SSRM_62_L	MHP7448_0219	hypothetical protein	8	115	MX02884	hypothetical protein	8	c 276798..276805	190	TU 33 (L)	MHJ_0214	hypothetical protein	8	c 250425..250432	94	TU 34 (L)	-	-	-	-	-	-
SSRM_65_L	glyA	glycine hydroxymethyltransferase	8	50	glyA	glycine hydroxymethyltransferase	6	c 283386..283391	65	TU 33 (F)	glyA	glycine hydroxymethyltransferase	7	c 256967..256973	52	TU 34 (F)	glyA	glycine hydroxymethyltransferase	6	505707..505712	52	mC 19
SSRM_66_L	glyA	glycine hydroxymethyltransferase	8	337	glyA	glycine hydroxymethyltransferase	8	c 283641..283648	320	TU 33 (F)	glyA	glycine hydroxymethyltransferase	8	c 257260..257267	345	TU 34 (F)	glyA	glycine hydroxymethyltransferase	7	505467..505473	291	mC 19
SSRM_67_L	glyA	glycine hydroxymethyltransferase	8	375	glyA	glycine hydroxymethyltransferase	8	c 283679..283686	358	TU 33 (F)	glyA	glycine hydroxymethyltransferase	8	c 257298..257305	383	TU 34 (F)	glyA	glycine hydroxymethyltransferase	4	505456..505459	305	mC 19
SSRM_68_L	glyA	glycine hydroxymethyltransferase	8	456	glyA	glycine hydroxymethyltransferase	8	c 283760..283767	439	TU 33 (F)	glyA	glycine hydroxymethyltransferase	8	c 257379..257386	464	TU 34 (F)	glyA	glycine hydroxymethyltransferase	5	505352..505356	408	mC 19
SSRM_69_L	glyA	glycine hydroxymethyltransferase	10	194	glyA	glycine hydroxymethyltransferase	10	c 283497..283506	176	TU 33 (F)	glyA	glycine hydroxymethyltransferase	8	c 257110..257117	195	TU 34 (F)	glyA	glycine hydroxymethyltransferase	4	505510..505513	244	mC 19
SSRM_70_L	MHP7448_0225	methylmalonatesemialdehyde dehydrogenase	8	152	MX02920	methylmalonatesemialdehyde dehydrogenase	8	283641..283648	152	TU 34 (F)	MHJ_0219	methylmalonatesemialdehyde dehydrogenase	8	257260..257267	152	TU 35 (F)	-	-	-	-	-	-
SSRM_74_L	MHP7448_0225	methylmalonatesemialdehyde dehydrogenase	10	293	MX02920	methylmalonatesemialdehyde dehydrogenase	10	283497..283506	294	TU 34 (F)	MHJ_0219	methylmalonatesemialdehyde dehydrogenase	8	257110..257117	302	TU 35 (F)	-	-	-	-	-	-
*Copy n° comprises number of times that a repetitive element is present in the ortholog of analyzed genome. REP_ID, ATG distance and GOZ were classified as Supplementary Table S2. Hairline (-) represent that no ortholog was found in respective genome, or no intergenic region was available for analysis.
