# Supplementary material for: Repetitive Elements in Mycoplasma hyopneumoniae Transcriptional Regulation
Source: PLoS One. 2016 Dec 22;11(12):e0168626. doi: 10.1371/journal.pone.0168626 (PMC5179023; doi:10.1371/journal.pone.0168626)
Supplement: S4 Table — (XLSX) [file pone.0168626.s006.xlsx]

## Sheet: Plan1
Supplementary Table S4: Palindrome elements in adhesins coding genes comparison among related mycoplasmas.
MHP_7448					MHP_7422				MHP_J				MFL
Gene	Adhesin	REP_ID	Location	N° elements	Repeat1	Location	N° elements	Conservation3	Repeat1	Location	N° elements	Conservation3	Repeat1	Location	N° elements	Conservation3
			Repeat			Repeat2				Repeat2				Repeat2
		inv_E_472	TU 63	5	*	TU/MX02948	5	1	*	TU/MHJ_0356	5	1	x	TU/MYF_01405	3	0.6
		inv_E_473			*				*				*
MHP7448_0361	P29	inv_E_474			*				*				*
MHP7448_0362	P69	inv_E_975			*				*				x
		inv_ES_134			*				*				*
MHP7448_0497	P76	inv_E_1055	GENE	5	*	MX03203	5	1	x	MHJ_0494	3	0.6	x	MYF_00955	1	0.2
		inv_E_1056			*				x				x
		inv_E_572			*				*				*
		inv_E_573			*				*				x
		inv_ES_183			*				*				x
MHP7448_0198	P97	inv_E_338	GENE	6	*	MX03220	6	1	x	MHJ_0194	3	0.5	-	-	-	-
		inv_E_339			*				x
		inv_E_895			*				x
		inv_E_896			*				*
		inv_S_1195			*				*
		inv_S_1197			*				*
MHP7448_0108	P97	inv_E_291	GENE	3	*	MX03142	3	1	x	MHJ_0105	2	0.67	x	MYF_00575	1	0.33
		inv_E_859			*				*				*
		inv_S_1184			*				*				x
MHP7448_0272	P97	inv_E_381	GENE	6	*	MX03225	5	0.83	*	MHJ_0264	5	0.67	*	MYF_01935	4	0.67
		inv_E_382			*				*				x
		inv_E_383			*				*				*
		inv_E_385			x				x				*
		inv_E_925			*				*				*
		inv_E_926			*				x				x
MHP7448_0199	P102	inv_E_336	TU 28	5	*	TU/MX02806	4	0.8	*	TU/MHJ_0193	5	1	x	TU/MYF_00605	1	0.2
		inv_E_337			x				*				x
		inv_E_894			*				*				x
		inv_ES_84			*				*				*
		inv_ES_85			*				*				x
MHP7448_0107	P102	inv_E_863	TU 16	1	*	TU/MX00499	1	1	*	TU/MHJ_0107	1	1	x	TU/MYF_00605	0	0
MHP7448_0271	P102	inv_E_924	GENE	1	*	TU/MX03225	1	1	x	MHJ_0263	0	0	x	TU/MYF_01935	0	0
		inv_E_285			*				*				*
		inv_E_286			*				x				*
MHP7448_0105	P102	inv_E_287	TU 15	3	*	MX03599	3	1	x	MHJ_0102	1	0.25	*	TU/MYF_00605	3
MHP7448_0663	P146	inv_E_1145	GENE/ TU 117	7	*	MX02965	7	1	*	MHJ_0663	6	0.86	x	MYF_03270	4	0.57
		inv_E_1146			*				*				*
		inv_E_1147			*				*				*
		inv_E_1148			*				*				*
		inv_E_708			*				*				*
		inv_E_709			*				x				x
		inv_ES_229			*				*				x
MHP7448_0496	P216	inv_E_570	GENE	2	*	3210	2	1	x	MHJ_0493	1	0.5	x	MYF_00955	1	1
		inv_E_571			*				*				*
MHP7448_0373	LppS	inv_E_478	GENE	2	x	MX03119	1	0.5	x	MHJ_0369	0	0	x	MYF_01525	1	0.5
		inv_S_1241			*				x				*
MHP7448_0372	LppT	inv_E_482	TU 64	5	x	TU/MX03119	1	0.2	x	TU/MHJ_0374	2	0.4	x	TU/MYF_01490	2	0.4
		inv_E_987			*				*				*
		inv_E_988			x				*				*
		inv_E_989			x				x				x
		inv_ES_138			x				x				*
		inv_E_237	TU 01	5	*	TU/MX03508	5	1	*	TU/MHJ_0001	5	1	*	TU/MYF_0005	3	0.6
		inv_E_238			*				*				*
MHP7448_0006	MgPa	inv_E_239			*	MX02961			*				x
MHP7448_0005	MgPa	inv_E_240			*				*				*
		pals_ES_241			*				*				x
Comparison of palindrome among M. hyopneumoniae strain 7448 (MHP_7448), M. hyopneumoniae strain 7422 (MHP_7422), M. hyopneumoniae strain J (MHP_J) and M. flocculare (MFL) orthologs. 1Asterisks (*) represent the presence of repetitive element and (x) comprises the absence of element. 2Repeats could be found directly upstream CDS (represented by gene_name) or upstream the first gene of respective T…
