# Supplementary material for: Repetitive Elements in Mycoplasma hyopneumoniae Transcriptional Regulation
Source: PLoS One. 2016 Dec 22;11(12):e0168626. doi: 10.1371/journal.pone.0168626 (PMC5179023; doi:10.1371/journal.pone.0168626)
Supplement: S6 Table — (XLSX) [file pone.0168626.s008.xlsx]

## Sheet: Plan1
Supplementary Table S6: Palindrome elements comparison analysis in regulated genes of M. hyopneumoniae strain 232
Gene_name(MHP_232)	Product	Location	Repeat	N° of elments	Conservation	Oxidative1	Heat Shock1	Infection1	Iron1	Norepinephrine1	Ortholog in MHP_7448	Location	Repeat	N° of elements	ΔG
		Repeat										Repeat
mhp004	hypothetical protein	TU/mhp001	*	5	1	x					MHP7448_004	TU 01	inv_E_237	5	-1.65
			*										inv_E_238		-8.06
			*										inv_E_239		-4.11
			*										inv_E_240		-0.64
			*										pals_ES_241		-0.61
mhp024	hypothetical protein	GENE	*	2	1	x					MHP7448_022	Gene	inv_ES_48	2	-2.14
			*										inv_E_817		-1.85
atpB	ATP synthase A chain	TU/mhp42	*	2	1	x					atpB	TU 06	inv_E_253	2	-0.37
glyS	glycyl-tRNA synthetase		*								glyS		inv_E_827		-5.61
mhp232	hypothetical protein	GENE	x	0	0	x					MHP7448_0685	Gene	inv_E_735	1	-0.94
spoU	rRNA methylase	GENE	x	0	0	x					spoU	TU 23	inv_E_323	1	-5.20
mglA	ATP-binding protein	GENE	*	2	1	x			x	x	mglA	Gene	inv_E_412	2	-3.07
			*										inv_S_1223		-6.32
mhp325	hypothetical protein	TU/mhp325	*	4	0.8	x				x	MHP7448_0312	Gene/ TU 50	inv_E_415	5	+0.55
			*										inv_S_1224		-2.55
			*										inv_ES_102		-2.24
			x										inv_ES_101		-1.81
			*										inv_ES_103		-2.61
mhp326	hypothetical protein	TU/mhp326	*	5	1	x				x	MHP7448_0313	Gene/TU 51	inv_ES_104	5	-1.81
			*										inv_ES_105		-1.85
			*										inv_E_416		-2.57
			*										inv_E_417		-2.49
			*										inv_S_1225		-4.34
mhp355	hypothetical protein	GENE	*	4	1	x					MHP7448_0344	Gene/TU 57	inv_E_455	4	-1.06
			*										inv_E_456		-2.12
			*										inv_E_457		+0.20
			*										inv_ES_125		-4.85
mhp366	hypothetical protein	GENE	*	2	1	x		x			MHP7448_0355	Gene	inv_E_972	2	-3.33
			*										inv_E_973		-0.23
mhp516	hypothetical protein	TU/mhp518	x	1	0.25	x					MHP7448_0518	TU 90	inv_E_1067	4	-1.13
			x										inv_E_593		+0.16
			*										inv_E_594		-3.13
			x										inv_ES_192		-1.80
mhp623	hypothetical protein	GENE	x	4	0.8	x					MHP7448_0604	Gene	pals_ES_420	5	+0.08
			*										inv_E_659		-2.72
			*										inv_E_1106		-3.02
			*										inv_E_1107		-1.49
			*										inv_E_1108		-4.18
ftsY	cell division protein	GENE	*	2	1	x				x	ftsY	Gene	inv_E_241	2	-2.98
			*										inv_S_1158		-5.09
gatA	glutamyl-tRNA amidotransferase subunit A	TU/mhp29	x	0	0	x		x			gatA	TU 03	inv_E_245	5	-2.19
			x										inv_E_820		-1.21
			x										inv_ES_51		-0.54
			x										inv_ES_52		-1.33
			x										inv_S_1162		-2.65
mhp115	ABC transporter ATP binding protein	TU/mhp123	*	5	0.71	x					MHP7448_0272 (P)	Gene/TU 42	inv_E_925	7	-3.59
			x										inv_E_926		-2.98
			*										inv_E_381		+0.19
			*										inv_E_382		-2.13
			*										inv_E_383		-1.27
			*										inv_E_385		-3.13
			x										pals_S_540		-0.72
		TU/mhp186	*	6	1	x				x		TU 27	inv_E_334	6	-2.12
			*										inv_E_333		-0.72
rpl4	50s ribosomal protein L4		*								rplD		inv_E_892		-3.22
rpl23	50s ribosomal protein L23		*								rplW		inv_E_893		-3.82
			*										inv_ES_83		-0.28
			*										pals_S_519		-2.62
mhp262	hypothetical protein	TU/mhp263	*	4	1	x					MHP7448_0118	TU 18	inv_E_303	4	-0.45
			*										inv_E_304		-0.78
			*										inv_E_866		-6.09
			*										inv_E_867		-2.10
pfkA	6-phosphofructokinase	GENE	*	1	1	x					pfkA	Gene	inv_E_863	1	-2.90
mhp293	hypothetical protein	-	x	0	0	x					MHP7448_0331	Gene	inv_ES_115	3	-0.64
			x										inv_E_956		-3.24
			x										inv_E_434		-0.67
mhp383	hypothetical protein	-	x	-	-	x					-	-	-	-	-
mhp403	hypothetical protein	-	x	-	-	x					-	-	-	-	-
mhp424	hypothetical protein	GENE	*	2	1	x					MHP7448_408	Gene	inv_E_503	2	-2.34
			*										inv_E_1004		-1.41
mhp451	hypothetical protein	GENE	*	3	1	x				x	MHP7448_452 (P)	Gene	inv_S_1271	3	-5.23
			*										inv_E_1027		-6.91
			*										inv_E_1028		-1.07
mhp452	hypothetical protein	-	x	0	0	x				x	MHP7448_453	Gene/TU 77	inv_E_1029	3	-2.34
			x										inv_ES_165		-2.34
			x										inv_E_1030		-4.84
napA	neutrophil activating protein	TU/mhp453	*	3	1	x					napA	TU 78	inv_E_1032	3	-3.68
			*										inv_E_534		-4.83
			*										inv_E_535		-2.99
yx1	hypothetical protein	TU/mhp502	x	5	0.83	x		x			MHP7448_498	TU 86	inv_E_1060	6	-12.61
			*										inv_E_1061		-5.62
			*										inv_E_576		-0.90
			*										inv_E_577		-1.22
			*										inv_E_578		-0.56
			*										inv_E_579		-0.88
mhp508	hypothetical protein	GENE	*	2	1	x					MHP7448_511 (P)	Gene	inv_ES_185	2	-0.67
			*										inv_E_584		+0.83
gyrA	DNA gyrase subunit A	GENE	*	6	1	x					gyrA	Gene/mC31	inv_E_1074	6	-2.85
			*										inv_E_1075		-3.79
			*										inv_E_603		-1.69
			*										inv_E_604		-1.44
			*										inv_E_605		-1.05
			*										inv_E_606		-2.38
mhp561	hypothetical protein	TU/mhp561	*	1	0.25	x					MHP7448_544 (P)	TU 95	inv_E_781	4	-2.74
			x										inv_E_782		-1.67
			x										inv_E_783		-0.50
			x										inv_S_1385		-5.46
mhp630	hypothetical protein	TU/mhp107	*	4	1	x					MHP7448_0611 (P)	TU 107	inv_E_1114	4	-1.33
			*										inv_E_1115		-4.03
			*										inv_E_673		-2.04
			*										inv_ES_218		-2.91
mhp662	hypothetical protein	TU/mhp668	*	3	0.75	x					MHP7448_642	TU 113	inv_E_1135	4	-7.42
			*										inv_E_1136		-5.71
			*										inv_E_696		-2.88
			x										inv_E_697		-1.43
mhp019	hypothetical protein	-	x	0	0			x			MHP7448_017	Gene/mC02	inv_E_242	3	+0.10
			x										inv_E_812		-2.23
			x										inv_ES_46		-0.25
mhp027	hypothetical protein	TU/mhp27	*	4	1			x			MHP7448_025	TU 02	inv_E_818	4	-0.91
			*										inv_E_819		-3.08
			*										inv_ES_50		-0.84
			*										inv_S_1161		-1.87
gap	glyceraldehyde 3-phosphate dehydrogenase	GENE	*	3	1			x			MHP7448_035	Gene/mC03	inv_E_251	3	-4.70
			*										inv_E_824		-2.82
			*										inv_E_825		-1.91
rpsG	30s ribosomal protein S7	GENE	*	1	1			x			MHP7448_076	Gene	inv_E_259	1	-2.30
mhp093	hypothetical protein	TU/mhp93	*	5	0.83			x			MHP7448_287	Gene/TU 44	inv_E_398	6	-5.32
			*										inv_E_399		-2.67
			*										inv_E_932		-3.13
			*										inv_E_933		-4.13
			*										inv_S_1215		-7.85
			x										inv_S_1216		-0.20
mhp142	hypothetical protein	-	-	-	-			x			MHP7448_0238	TU 34	*	-	-
rps17	30s ribosomal protein S17	TU/mhp186	*	6	1			x			MHP7448_185	TU 27	inv_E_334	6	-2.12
			*										inv_E_333		-0.72
			*										inv_E_892		-3.22
			*										inv_E_893		-3.82
			*										inv_ES_83		-0.28
			*										pals_S_519		-2.62
mhp219	hypothetical protein	-	-	-				x			MHP7448_686	TU 26	*	-	-
ABC	ATP-dependent transport protein	-	-	-				x			MHP7448_160	TU 25	*	-	-
aprE	subtilisin-like serine protease	GENE	x	2	0.5			x			MHP7448_0332	Gene	inv_E_435	4	-1.59
			x										inv_E_436		-0.45
			*										inv_E_437		-1.75
			*										inv_E_957		-4.48
secA	preprotein translocase subunit	GENE	x	4	0.8			x			MHP7448_0086	GENE	inv_E_271	5	-0.63
			*										inv_E_272		-0.29
			*										inv_E_845		-7.05
			*										inv_S_1170		-0.93
			*										inv_S_1171		-7.33
mhp324	hypothetical protein	TU/mhp325	*	4	1			x			MHP7448_0311	TU 50	inv_E_415	4	+0.55
			*										inv_S_1224		-2.55
			*										inv_ES_102		-2.24
			*										inv_ES_101		-1.81
mhp354	hypothetical protein	GENE	*	6	0.86			x			MHP7448_0342	GENE	inv_E_450	7	-9.34
			*										inv_E_451		-0.88
			*										inv_E_452		-0.59
			*										inv_E_966		-2.56
			x										inv_ES_123		-0.89
			*										inv_S_1238		-1.86
			*										pals_ES_334		-0.18
mhp357	hypothetical protein	-	-	-	-			x			MHP7448_0345	TU 58	*	-	-
mhp360	hypothetical protein	GENE	*	4	1			x			MHP7448_0349	GENE	inv_E_969	4	-2.76
			*										inv_E_970		-2.55
			*										inv_ES_131		-2.14
			*										inv_S_1239		-2.09
		TU/mhp371	*	3	0.6			x				TU 63	inv_E_472	5	-0.87
mhp371	putative high affinity transport system protein p37 precursor		*								MHP7448_0360		inv_E_473		+0.48
potA	ABC transporter ATP-binding protein		*								MHP7448_0369		inv_E_474		-0.38
ugpA	sn-glycerol-3-phosphate transport system permease		x								MHP7448_0370		inv_E_975		+0.18
			x										inv_ES_134		-1.86
mhp395	hypothetical protein	GENE	x	1	0.2			x			MHP7448_0383	TU 65	inv_E_483	5	-1.12
			x										inv_E_990		-3.63
			*										inv_E_991		-3.59
			x										inv_ES_139		-2.12
			x										inv_ES_140		-1.53
mhp460	hypothetical protein	-	-	-	-			x			-	-	-	-	-
oppD	oligopeptide transport system permease protein	TU/mhp502	x	5	0.83			x	x	x	MHP7448_502	TU 86	inv_E_1060	6	-12.61
			*										inv_E_1061		-5.62
			*										inv_E_576		-0.90
			*										inv_E_577		-1.22
			*										inv_E_578		-0.56
			*										inv_E_579		-0.88
pgiB	phosphoglucose isomerase B	GENE	x	1	0.5			x			MHP7448_531	GENE	inv_ES_197	2	-1.05
			*										inv_S_1291		-2.03
pyrH	uridylate kinase	GENE	*	2	1			x			MHP7448_535	GENE	inv_E_1077	2	-0.45
			*										inv_E_1078		-6.29
mhp575	hypothetical protein	-	-	-				x			MHP7448_555	TU 97	*	-	-
mhp576	hypothetical protein	-	-	0	0			x			MHP7448_556	GENE	inv_E_632	3	-0.65
			-										inv_ES_202		-0.33
			-										inv_S_1295		-1.85
mhp629	hypothetical protein	GENE	*	3	1			x			MHP7448_0610	GENE	inv_E_662	3	-0.43
			*										inv_E_664		-4.57
			*										inv_E_665		-7.07
mhp654	hypothetical protein	TU/mhp654	*	7	1			x			MHP7448_633	TU 112	inv_E_1129	7	-1.82
			*										inv_E_1130		-4.31
			*										inv_E_687		-0.65
			*										inv_E_688		-1.49
			*										inv_E_689		-0.45
			*										inv_E_690		-3.88
			*										inv_ES_223		-1.54
p115	p115 protein	GENE	*	1	1			x			MHP7448_657	GENE	inv_E_707	1	-3.88
fusA	GTP-binding protein chain elongation factor ef-g	TU/mhp088	*	4	0.8			x	x		fusA	TU 08	inv_E_261	5	-0.93
			*										inv_E_262		-1.12
			x										inv_E_263		-2.52
			*										inv_E_840		-0.83
			*										pals_S_484		-0.44
mhp092	hypothetical protein	TU/mhp089	x	1	0.25			x		x	MHP7448_340 (P)	Gene/TU 57	inv_E_455	4	-1.06
			*										inv_E_456		-2.12
			x										inv_E_457		+0.20
			x										inv_ES_125		-4.85
truB	tRNA pseudouridine synthase B	GENE	*	1	1			x			truB	GENE	inv_S_1210	1	-3.26
mhp118	hypothetical protein	TU/mhp123	*	2	1			x		x	MHP7448_0261	TU 40	inv_E_379	2	-1.85
			*										inv_E_917		-2.99
mhp130	putative DNA processing protein	TU/mhp130	*	5	1			x			smf	GENE/TU 37	inv_E_374	5	-10.43
			*										inv_E_375		-2.01
			*										inv_E_914		-0.35
			*										inv_S_1205		+0.00
			*										pals_S_530		-0.14
mhp131	hypothetical protein	-	-	-	-			x			-	-	-	-	-
trsE	transfer complex protein	TU/mhp130	*	5	1			x			MHP7448_0247	TU 37	inv_E_374	5	-10.43
			*										inv_E_375		-2.01
			*										inv_E_914		-0.35
			*										inv_S_1205		+0.00
			*										pals_S_530		-0.14
nrdE	ribonucleoside-diphosphate reductase alpha chain	TU/mhp155	*	2	0.4			x			nrdE	TU 32	inv_E_354	5	-1.94
			x										inv_E_355		-0.22
			*										inv_E_903		-2.23
			x										inv_E_904		-5.22
			x										inv_ES_92		-3.76
mhp170	hypothetical protein	TU/mhp171	*	2	0.67			x		x	MHP7448_0211	TU 31	inv_E_343	3	-1.70
oppF	oligopeptide transport system permease protein		*								oppF-1		inv_E_344		-0.34
			x										inv_E_345		-1.63
mhp181	putative 26.3 kda protein in cilium adhesion operon (orf5)	-	-	-				x		x	MHP7448_0200	mC13	*	-	-
		TU/mhp186	*	6	1			x				TU 27	inv_E_334	6	-2.12
			*										inv_E_333		-0.72
rpl5	50s ribosomal protein L5		*								MHP7448_0182		inv_E_892		-3.22
rps8	30s ribosomal protein S8		*							x	rpsH		inv_E_893		-3.82
adk	adenylate kinase		*							x	adk		inv_ES_83		-0.28
			*										pals_S_519		-2.62
mhp228	hypothetical protein	-	-	-	-			x			MHP7448_0154	TU 25	*	-	-
rpe	ribulose-5-phosphate-3-epimerase	-	-	-	-			x			rpe	TU 25	*	-	-
mhp247	hypothetical protein	GENE	*	1	1			x			MHP7448_0135	GENE	inv_ES_81	1	-0.62
mhp273	hypothetical protein	GENE	x	1	0.33			x			MHP7448_0106	GENE	inv_E_290	3	-1.13
			*										inv_E_856		-1.91
			x										inv_E_858		-3.08
mhp303	hypothetical protein	GENE	x	2	0.29			x			MHP7448_0342 (P)	GENE	inv_E_450	7	-9.34
			x										inv_E_451		-0.88
			*										inv_E_452		-0.59
			x										inv_E_966		-2.56
			*										inv_ES_123		-0.89
			x										inv_S_1238		-1.86
			x										pals_ES_334		-0.18
gtp1	GTP-binding protein	TU/mhp307	*	2	1			x			ychF	TU 46	inv_E_937	2	-2.14
rps18	30s ribosomal protein S18		*								rpsR		inv_S_1222		-4.04
mhp309	hypothetical protein	-	x	0	0			x			MHP7448_297	GENE	inv_S_1221	1	-2.19
mhp312	hypothetical protein	GENE	*	2	1			x			MHP7448_299	GENE/TU 47	inv_E_938	2	-2.73
			*										inv_ES_98		-3.28
mhp341	hypothetical protein	GENE	*	1	1			x			MHP7448_330	GENE	inv_ES_114	1	-0.70
mhp362	hypothetical protein	TU/mhp362	*	3	1			x			MHP7448_351	GENE/TU 59	inv_E_461	3	+0.31
			*										inv_E_462		+0.28
			*										inv_E_463		-1.39
rluD	ribosomal large subunit pseudouridine synthase D	TU/mhp453	*	4	1			x			MHP7448_458	TU 78	inv_E_1032	4	-3.68
			*										inv_E_534		-4.83
			*										inv_E_535		-2.99
			*										inv_ES_166		-3.25
mhp472	hypothetical protein	TU/mhp469	*	4	1			x			MHP7448_474	TU 82	inv_E_1037	4	-6.68
			*										inv_E_1038		-0.25
			*										inv_S_1277		-3.13
			*										inv_S_1278		-2.43
mhp480	hypothetical protein	TU/mhp483	*	6	1			x		x	MHP7448_482	TU 83	inv_E_1042	6	-3.87
			*										inv_E_1043		-3.24
			*										inv_E_1044		-2.79
			*										inv_E_554		-2.74
			*										inv_ES_174		-2.82
			*										inv_ES_176		+1.04
mhp517	hypothetical protein	GENE	*	1	1			x			MHP7448_0519	GENE	inv_ES_188	1	-2.02
mhp583	hypothetical protein	TU/mhp585	x	1	0.25			x			MHP7448_566	TU 100	inv_E_1094	4	-3.61
			*										inv_ES_207		-0.90
			x										inv_ES_208		-0.51
			x										inv_S_1300		-2.94
		TU/mhp107	*	4	1			x				TU 107	inv_E_1114	4	-1.33
			*										inv_E_1115		-4.03
mhp634	hypothetical protein		*							x	MHP7448_0615		inv_E_673		-2.04
rplL	50s ribosomal protein L7/l12		*						x		MHP7448_0618		inv_ES_218		-2.91
rpoC	DNA-directed RNA polymerase beta chain	GENE	*	1	1			x		x	MHP7448_0616	GENE	inv_E_1110	1	-1.72
cysS	cysteinyl-tRNA synthetase	TU/mhp668	*	3	0.75			x			MHP7448_641	TU 113	inv_E_1135	4	-7.42
			*										inv_E_1136		-5.71
			*										inv_E_696		-2.88
			x										inv_E_697		-1.43
mhp670	hypothetical protein	TU/mhp669	x	1	0.25			x			MHP7448_649	TU114	inv_E_1137	4	-7.32
			x										inv_E_1138		-5.61
			*										inv_E_699		-2.89
			x										inv_E_700		-1.91
mhp140	hypothetical protein	GENE	*	6	1				x		MHP7448_0240	GENE	inv_E_364	6	-2.41
			*										inv_E_365		-1.46
			*										inv_E_907		-1.32
			*										inv_E_908		-2.49
			*										inv_E_909		-2.31
			*										inv_E_910		+0.47
glpQ	glycerophosphoryl diester phosphodiesterase	TU/mhp312	*	2	1				x		ugpQ	TU 47	inv_E_938	2	-2.73
			*										inv_ES_98		-3.28
		TU/mhp510	x	4	1				x			TU 88	inv_E_1065	4	-1.64
ackA	acetate kinase		*								ackA		inv_E_1066		-4.92
mhp510	hypothetical protein		*								MHP7448_0512		inv_E_585		-2.61
			*										inv_ES_186		-0.41
potB	spermidine/putrescine transport system permease	-	-	-					x		potB	GENE	*	-	-
mhp081	hypothetical protein	-	-	-					x		-	-	*	-	-
mhp087	hypothetical protein	GENE	x	0	0				x	x	MHP7448_079	TU 08	inv_E_261	4	-0.93
			x										inv_E_262		-1.12
			x										inv_E_840		-0.83
			x										pals_S_484		-0.44
rpsL	30s ribosomal protein S12	GENE	*	2	1				x		rpsN	GENE	inv_E_260	2	-1.82
			*										inv_E_839		-3.26
hpt	hypoxanthine phosphoribosyl transferase	TU/mhp123	*	2	1				x		hpt	TU 40	inv_E_379	2	-1.85
			*										inv_E_917		-2.99
rpl2	50s ribosomal protein L2	GENE	*	1	1				x	x	rplB	GENE	inv_E_332	1	-3.77
mhp411	hypothetical protein	GENE	*	2	1				x		MHP7448_397	GENE	inv_E_492	2	-1.92
			*										inv_E_998		-5.40
metK	S-adenosylmethionine synthetase	GENE	*	1	1				x		MHP7448_451	GENE	inv_E_531	1	-9.21
mhp639	hypothetical protein	TU/mhp639	*	4	1				x		MHP7448_0620	GENE/TU 108	inv_E_1117	4	-1.33
			*										inv_E_1118		-4.32
			*										inv_E_674		-1.33
			*										inv_S_1313		-2.24
ushA	5'-nucleotidase	TU/mhp651	*	7	1				x		MHP7448_0630	GENE/TU 111	inv_E_1126	7	-6.04
			*										inv_E_1127		-3.89
			*										inv_E_1128		-2.43
			*										inv_E_684		-1.63
			*										inv_E_685		-0.25
			*										inv_E_686		-4.41
			*										inv_ES_222		-1.53
mhp666	hypothetical protein	TU/mhp668	*	3	0.75				x		MHP7448_0646	TU 113	inv_E_1135	4	-7.42
			*										inv_E_1136		-5.71
			*										inv_E_696		-2.88
			x										inv_E_697		-1.43
dnaN	DNA polymerase III, beta chain	GENE	*	2	1					x	dnaN	GENE	inv_ES_43	2	-1.78
			*										inv_E_805		-3.59
mhp006	hypothetical protein	TU/mhp001	*	5	1					x	MHP7448_006	TU 01	inv_E_237	5	-1.65
			*										inv_E_238		-8.06
			*										inv_E_239		-4.11
			*										inv_E_240		-0.64
			*										pals_ES_241		-0.61
mhp022	ABC transporter ATP binding protein	GENE	*	1	1					x	MHP7448_020	GENE	inv_E_243	1	-1.32
atpG	ATP synthase gamma chain	TU/mhp042	*	2	1					x	atpG	TU 06	inv_E_253	2	-0.37
tsf	elongation factor ts		*								tsf		inv_E_827		-5.61
topA	DNA topoisomerase I (omega-protein)	TU/mhp093	*	5	0.83					x	topA	TU 44	inv_E_398	6	-5.32
			*										inv_E_399		-2.67
			*										inv_E_932		-3.13
			*										inv_E_933		-4.13
			*										inv_S_1215		-7.85
			x										inv_S_1216		-0.20
smpB	SsrA-binding protein	TU/mhp110	*	2	1					x	smpB	GENE/TU 41	inv_E_921	2	-1.12
			*										inv_E_922		-1.16
nrdF	ribonucleoside-diphosphate reductase beta chain	GENE	*	2	0.5					x	nrdF	GENE	inv_E_352	4	-4.53
			*										inv_S_1201		-3.42
			x										inv_E_353		-3.25
			x										inv_E_902		-3.51
rps19	30s ribosomal protein S19	TU/mhp186	*	6	1					x	rpsS	TU 27	inv_E_333	6	-3.25
rpl14	50s ribosomal protein L14		*								rplN		inv_E_334		-0.72
rpl6	50s ribosomal protein L6		*								rplF		inv_E_892		-2.12
rps5	30s ribosomal protein S5		*								rpsE		inv_E_893		-0.72
rpoA	DNA-directed RNA polymerase alpha chain		*								rpoA		inv_ES_83		-3.22
			*										pals_S_519		-3.82
rpl2	50s ribosomal protein L2	-	x	0	0					x	rplB	GENE	inv_E_332	1	-3.77
mhp230	hypothetical protein	-	-	-	-					x	MHP7448_0152	TU 25	*	-	-
mhp377	putative lipoprotein	GENE	*	4	0.8					x	MHP7448_0366	GENE	inv_E_980	5	-4.52
			*										inv_E_981		-2.14
			*										inv_E_477		-1.55
			*										inv_E_982		-0.73
			x										inv_S_1240		-2.71
mhp401	hypothetical protein	GENE	*	1	1					x	MHP7448_389 (P)	GENE	inv_ES_141	1	-0.34
mhp429	hypothetical protein	GENE	*	4	0.57					x	MHP7448_411	GENE	inv_E_505	7	-2.64
			*										inv_E_506		-1.59
			*										inv_E_507		-0.93
			x										inv_E_508		-1.24
			x										inv_E_509		-2.15
			x										inv_ES_152		-2.88
			*										inv_S_1253		-5.47
mhp434	hypothetical protein	GENE	*	3	0.6					x	MHP7448_431	GENE	inv_E_514	5	-1.20
			x										inv_E_1014		-2.08
			x										inv_E_515		-5.05
			*										inv_ES_160		-2.74
			*										inv_S_1257		-2.60
		TU/mhp483	*	6	1					x		TU 83	inv_E_1042	6	-3.87
			*										inv_E_1043		-3.24
atpA	ATP synthase alpha chain		*								atpA		inv_E_1044		-2.79
mhp478	hypothetical protein		*								MHP7448_480		inv_E_554		-2.74
mhp481	hypothetical protein		*								MHP7448_483		inv_ES_174		-2.82
			*										inv_ES_176		+1.04
mhp482	hypothetical protein	TU/mhp483	*	6	1					x	MHP7448_484	GENE/TU 83	inv_ES_174	6	-3.87
			*										inv_E_1042		-3.24
			*										inv_E_1043		-2.79
			*										inv_E_1044		-2.74
			*										inv_E_554		-2.82
			*										inv_ES_176		+1.04
mhp284	hypothetical protein	GENE	*	1	0.25					x	MHP7448_0095	GENE/mC09	inv_E_850	4	-5.86
			x										inv_S_1175		-3.90
			x										inv_S_1176		-5.18
			x										pals_E_99		-7.27
mhp527	hypothetical protein	-	-	-	-					x	-	-	-	-	-
mhp533	hypothetical protein	-	-	-	-					-	-	-	-	-	-
polC	DNA polymerase III, alpha chain	TU/mhp552	*	2	1					x	polC	TU 92	inv_E_1077	2	-0.45
			*										inv_E_1078		-6.29
pepP	xaa-pro aminopeptidase	TU/mhp675	*	2	1					x	pepP	TU 116	inv_E_704	2	-2.68
			*										inv_E_705		-3.24
p146	p146 adhesin like-protein, p97 paralog	GENE	*	7	1					x	MHP7448_663	GENE	inv_E_1145	7	-0.17
			*										inv_E_1146		-4.40
			*										inv_E_1147		-1.65
			*										inv_E_1148		-1.83
			*										inv_E_708		-4.79
			*										inv_E_709		-0.18
			*										inv_ES_229		-0.10
mhp077	hypothetical protein	GENE	*	1	1					x	MHP7448_071	GENE	inv_ES_65	1	-0.32
era	GTP-binding protein era homolog	-	-	-	-					x	era	-	*	-	-
mhp236	chromate transport protein, putative	TU/mhp237	*	1	0.25					x	MHP7448_0146	TU 24	inv_E_325	4	-2.03
			x										inv_E_880		-1.52
			x										inv_E_881		-2.96
			x										inv_ES_82		-1.64
mhp302	hypothetical protein	-	-	-	-					x	-	-	-	-	-
mhp350	hypothetical protein	TU/mhp351	x	1	0.25					x	MHP7448_0338	Gene/TU 57	inv_E_455	4	-1.06
			x										inv_E_456		-2.12
			*										inv_E_457		+0.20
			x										inv_ES_125		-4.85
		TU/mhp405	*	7	1					x		TU 67	inv_E_489	7	-1.47
			*										inv_E_994		-1.21
mhp405	hypothetical protein		*								MHP7448_391		inv_E_995		-3.98
mhp406	hypothetical protein		*								MHP7448_392		inv_ES_144		-1.88
ftsZ	cell division protein		*								MHP7448_393		inv_ES_145		-3.13
			*										inv_S_1247		-1.46
			*										pals_ES_354		+0.41
mhp461	hypothetical protein	GENE	*	5	1					x	MHP7448_463		inv_E_1034	5	-0.55
			*										inv_E_1035		-3.83
			*										inv_E_539		-1.23
			*										inv_ES_171		-0.94
			*										inv_S_1273		-2.48
pdhD	dihydrolipoamide dehydrogenase	TU/mhp503	*	5	1					x	pdhD	TU 87	inv_E_1062	5	-3.14
			*										inv_E_1063		-1.73
			*										inv_E_580		-2.95
			*										inv_E_581		-0.96
			*										inv_E_582		-2.73
ktrA	potassium uptake protein	GENE	*	5	1					x	MHP7448_545	GENE/mC32	inv_E_613	5	-2.91
			*										inv_E_614		-3.89
			*										inv_E_615		-2.15
			*										inv_E_616		-0.28
			*										inv_E_617		+0.47
mhp574	hypothetical protein	-	-	-	-					x	MHP7448_715	TU 97	*	-	-
nagE	pts system, n-acetylglucosamine-specific enzyme II, ABC component	GENE	x	0	0					x	MHP7448_574	TU 102	inv_E_797	1	-1.76
lspA	lipoprotein signal peptidase (prolipoprotein signal peptidase) (signal peptidase II) (spase II)	TU/mhp35	*	3	1		x				lps	TU 04	inv_E_249	3	-2.00
parC	topoisomerase IV subunit A		*							x	parC		inv_E_822		-4.40
			*										inv_E_823		-2.12
mhp057	hypothetical protein	GENE	*	4	1		x				MHP7448_054	GENE	inv_E_829	4	-3.93
			*										inv_ES_57		-1.25
			*										inv_E_830		-2.90
			*										pals_S_477		-5.84
ffh	signal recognition particle protein	-	-	-	-		x				MHP7448_057	GENE	*	-	-
mhp064	hypothetical protein	TU/mhp42	*	2	1		x				MHP7448_061	TU 06	inv_E_253	2	-0.37
			*										inv_E_827		-5.61
mhp069	hypothetical protein	GENE	x	0	0		x				MHP7448_065 (P)	GENE	inv_ES_59	1	-5.18
mhp071	hypothetical protein	TU/mhp071	*	2	1		x				MHP7448_0681	TU 07	pals_E_77	2	-3.33
lepA	30 kda GTP-binding protein lepA		*							x	MHP7448_072		pals_ES_442		+0.87
dnaK	chaperone protein dnaK	GENE	*	3	1		x				dnaK	GENE	inv_E_258	3	-3.50
			*										inv_E_835		-4.74
			*										inv_ES_63		-0.46
dnaJ	heat-shock protein	-	-	-			x				dnaJ	GENE	*	-	-
serS	seryl-tRNA synthetase	TU/mhp129	*	6	1		x			x	serS	TU 38	inv_E_377	6	-10.73
			*										inv_E_378		-2.72
			*										inv_E_915		-2.05
			*										inv_S_1207		-0.57
			*										pals_S_534		+0.16
			*										pals_S_536		-1.85
mhp144	putative dehydrogenase	TU/mhp153	*	6	1		x			x	MHP7448_0235	TU 33	inv_E_356	6	-3.48
mhp145	putative D-ribose-binding protein mutant		*								rbsB		inv_E_357		-5.57
mhp148	hypothetical protein		*								iolE		inv_E_358		-0.37
iolD	myo-inositol catabolism		*								iolD		inv_E_359		-0.45
mhp150	hypothetical protein		*								MHP7448_0228		inv_E_905		-5.32
mhp151	hypothetical protein		*					x	x		iolB		inv_E_906		+0.15
iolC	myo-inositol catabolism		-						x		iolC				-
rbsA	ribose transport ATP-binding protein	GENE	*	1	0.5		x				mglA	GENE	inv_E_360	2	+0.17
			x										inv_E_362		-0.11
mhp171	ABC transporter ATP binding protein	GENE	*	3	0.75		x			x	MHP7448_0210	GENE	inv_E_342	4	-0.41
			*										inv_E_897		-1.11
			*										inv_E_898		-2.35
			x										inv_S_1198		+0.00
thdF	thiophene and furan oxidation protein	-	-	-	-		x				trmE	GENE	*	-	-
		TU/mhp186	*	6	1		x					TU 27	inv_E_333	6	-2.12
map	methionine amino peptidase		*							x	map		inv_E_334		-0.72
rps11	30s ribosomal protein S11		*								rpsK		inv_E_892		-3.22
rpl17	50s ribosomal protein L17		*								rplQ		inv_E_893		-3.82
			*										inv_ES_83		-0.28
			*										pals_S_519		-2.62
rps13	30s ribosomal protein S13	GENE	*	2	0.67		x	x			rpsM	GENE	inv_E_889	3	-2.65
			*										inv_E_330		-10.66
			x										pals_S_516		-3.09
DeoB	phosphopentomutase	-	-	-	-		x				DeoB	TU 26	*	-	-
mhp224	hypothetical protein	-	-	-	-		x			x	MHP7448_0158	TU 25	*	-	-
mhp254	hypothetical protein	TU/mhp254	*	1	1		x				MHP7448_0127	GENE/ TU 19	inv_ES_77	1	-1.39
mhp271	p97 cilium adhesin paralog	GENE	*	3	1		x				MHP7448_0108	GENE	inv_E_291	3	-3.67
			*										inv_E_859		-3.27
			*										inv_S_1184		-4.65
mhp275	hypothetical protein, p102 paralog	GENE	x	0	0		x		x		MHP7448_0105 (P)	GENE	inv_S_1182	1	-3.32
tpiA	triosephosphate isomerase	GENE	*	2	0.4		x				tpiA	GENE	inv_E_298	5	-3.10
			x										inv_E_299		-8.11
			x										inv_E_864		-2.65
			*										inv_S_1186		-3.73
			x										pals_E_3		-1.12
clpB	ATP-dependent serine proteinase, heat shock protein	GENE	*	4	1		x				clpB	GENE	inv_E_853	4	-3.33
			*										inv_E_854		-3.90
			*										inv_S_1180		-7.37
			*										pals_S_495		-3.25
mhp289	hypothetical protein	GENE	*	5	1		x				MHP7448_0090	GENE	inv_E_847	5	-1.08
			*										inv_E_848		-0.29
			*										inv_ES_71		-1.59
			*										inv_ES_72		+0.75
			*										inv_S_1173		-2.19
mhp308	hypothetical protein	-	-	-	-		x				-	-	-	-	-
mhp334	hypothetical protein	TU/mhp326	*	5	1		x				MHP7448_0319	TU 51	inv_ES_104	5	-1.81
			*										inv_ES_105		-1.85
			*										inv_E_416		-2.57
			*										inv_E_417		-2.49
			*										inv_S_1225		-4.34
mhp356	hypothetical protein	-	-	-	-		x	x			MHP7448_0696 (P)	mC24	*	-	-
glpF	glycerol uptake facilitator protein	TU/mhp370	*	1	1		x				glpF	TU 62	pals_S_576	1	-1.91
glpK	glycerol kinase (ATP:glycerol 3-phosphotransferase) (glycerokinase)	GENE	*	3	0.75		x			x	glpK		inv_E_470	4	-1.84
			*										inv_E_471		-1.73
			*										inv_ES_133		-0.20
			x										pals_E_158		-3.81
mhp374	hypothetical protein	GENE	*	1	1		x			x	MHP7448_0363	GENE	pals_S_577	1	-0.25
mhp399	hypothetical protein	GENE	*	4	1		x				MHP7448_386	GENE	inv_E_484	4	-2.96
			*										inv_E_485		-4.21
			*										inv_E_993		-3.09
			*										inv_S_1246		-6.17
mhp445	hypothetical protein	GENE	*	4	0.8	x	x				MHP7448_443	Gene	inv_E_1023	5	-1.54
			*										inv_S_1263		-1.67
			*										inv_E_1024		-7.93
			x										inv_S_1264		-3.35
			*										inv_S_1265		-1.52
mhp446	hypothetical protein	-	-	-	-		x				MHP7448_444	TU 74	*	-	-
rplK	50s ribosomal protein L11	GENE	*	2	1		x				rplK	GENE	inv_E_1033	2	-3.24
			*										inv_ES_168		-1.62
mhp479	hypothetical protein	TU/mhp483	*	6	1		x			x	MHP7448_481	TU 83	inv_E_1042	6	-3.87
			*										inv_E_1043		-3.24
			*										inv_E_1044		-2.79
			*										inv_E_554		-2.74
			*										inv_ES_174		-2.82
			*										inv_ES_176		+1.04
asnS	asparaginyl-tRNA synthetase	GENE	*	2	0.67		x				MHP7448_500	GENE	inv_E_1057	3	-2.65
			x										inv_E_574		-2.57
			*										inv_E_575		-3.02
		TU/mhp502	x	5	0.83		x		x			TU 86	inv_E_1060	6	-12.61
			*										inv_E_1061		-5.62
oppC	oligopeptide transport system permease protein		*								oppC		inv_E_576		-0.90
oppB	oligopeptide transport system permease protein		*							x	oppB		inv_E_577		-1.22
			*										inv_E_578		-0.56
			*										inv_E_579		-0.88
P46	46kd surface antigen precursor	TU/mhp511	*	5	1		x				MHP7448_0513	TU 89	inv_E_586	5	-1.12
			*										inv_E_587		-2.40
			*										inv_E_588		-5.49
			*										inv_E_589		-2.34
			*										inv_ES_187		-0.44
mhp596	hypothetical protein	-	-	-			x				MHP7448_579	GENE	*	-	-
		TU/mhp001	*	5	1	x	x					TU 01	inv_E_237	5	-1.65
mhp005	hypothetical protein		*								MHP7448_005		inv_E_238		-8.06
mhp013	hypothetical protein		*							x	MHP7448_013		inv_E_239		-4.11
rluC	ribosomal large subunit pseudouridine synthase		*								rluC		inv_E_240		-0.64
			*										pals_ES_241		-0.61
mhp007	hypothetical protein	-	-	-	-		x				MHP7448_007	GENE	*	-	-
mhp023	ABC transporter ATP binding protein	TU/mhp27	*	4	1		x				MHP7448_021	TU 02	inv_E_818	4	-0.91
			*										inv_E_819		-3.08
			*										inv_ES_50		-0.84
			*										inv_S_1161		-1.87
gatB	glutamyl-tRNA amidotransferase, subunit B	TU/mhp29	x	0	0		x		x		gatB	TU 03	inv_E_245	5	-2.19
			x										inv_E_820		-1.21
			x										inv_ES_51		-0.54
			x										inv_ES_52		-1.33
			x										inv_S_1162		-2.65
mhp038	hypothetical protein	TU/mhp41	*	2	1	x	x				VacB	TU 05	inv_E_252	2	-0.05
			*										inv_E_826		-5.91
rpsT	30s ribosomal protein S20	GENE	*	2	1		x				rpsT	GENE	inv_E_372	2	-1.26
			*										inv_E_913		-1.39
mhp136	hypothetical protein	TU/mhp139	*	1	1		x	x			MHP7448_0244	GENE	inv_E_371	1	-3.71
mhp176	hypothetical protein	-	-	-	-		x		x		MHP7448_0205	TU 29	*	-	-
mhp235	hypothetical protein	TU/mhp237	*	1	0.25		x	x			MHP7448_0147	TU 24	inv_E_325	4	-2.03
			x										inv_E_880		-1.52
			x										inv_E_881		-2.96
			x										inv_ES_82		-1.64
mhp240	hypothetical protein	GENE	x	0	0		x			x	MHP7448_0142	TU 23	inv_E_323	1	-5.20
gltX	glutamyl tRNA synthetase	-	-	-	-		x				gltX	GENE	*	-	-
mhp310	hypothetical protein	GENE	x	0	0		x	x			MHP7448_297	GENE	inv_S_1221	1	-2.19
mod	site-specific DNA-methyltransferase (adenine-specific)	GENE	x	0	0		x				MHP7448_0316	GENE	inv_S_1227	1	-3.11
mhp337	hypothetical protein	GENE	*	2	1		x		x		MHP7448_0089	GENE	inv_E_846	2	-4.18
			*										inv_S_1172		-0.71
mhp353	hypothetical protein	TU/mhp354	x	1	0.25		x				MHP7448_0341	Gene/TU 57	inv_E_455	4	-1.06
			*										inv_E_456		-2.12
			x										inv_E_457		+0.20
			x										inv_ES_125		-4.85
mhp373	putative transport system permease protein p69	TU/mhp370	*	3	0.6		x				MHP7448_0362	TU 63	inv_E_472	5	-0.87
			*										inv_E_473		+0.48
			*										inv_E_474		-0.38
			x										inv_E_975		+0.18
			x										inv_ES_134		-1.86
mhp393	hypothetical protein	TU/mhp391	*	3	0.6		x				MHP7448_0381	TU 65	inv_E_483	5	-1.12
			*										inv_E_990		-3.63
			*										inv_E_991		-3.59
			x										inv_ES_139		-2.12
			x										inv_ES_140		-1.53
proS	prolyl aminoacyl-tRNA synthetase	TU/trna-tyr	x	2	0.4		x	x			proS	TU 66	inv_E_486	5	+0.07
			*										inv_E_487		-1.13
			*										inv_E_488		-2.12
			x										inv_ES_142		-1.96
			x										inv_ES_143		-4.40
metG	methionyl-tRNA synthetase	TU/mhp405	*	7	1		x				metS	TU 67	inv_E_489	7	-1.47
			*										inv_E_994		-1.21
			*										inv_E_995		-3.98
			*										inv_ES_144		-1.88
			*										inv_ES_145		-3.13
			*										inv_S_1247		-1.46
			*										pals_ES_354		+0.41
mhp419	hypothetical protein	TU/mhp416	x	2	0.33		x				MHP7448_404	TU 69	inv_E_496	6	-3.63
			*										inv_E_497		-1.14
			x										inv_ES_148		-4.88
			x										inv_ES_149		-2.88
			*										inv_S_1249		-0.91
			x										inv_S_1250		-1.60
acpD	acyl carrier protein phosphodiesterase	TU/mhp453	*	4	1		x				acpD-1	TU 78	inv_E_1032	4	-3.68
			*										inv_E_534		-4.83
			*										inv_E_535		-2.99
			*										inv_ES_166		-3.25
mhp465	hypothetical protein	TU/mhp468	*	4	1		x				MHP7448_467	TU 81	inv_E_1036	4	-6.01
mhp466	hypothetical protein		*					x			MHP7448_468		inv_E_543		-0.98
bcrA	ABC transporter ATP binding protein		*								MHP7448_469		inv_S_1275		-3.12
mhp468	hypothetical protein		*					x			MHP7448_470		inv_S_1276		-1.16
mhp474	hypothetical protein	GENE	*	2	1		x	x			MHP7448_476		inv_ES_174	2	-2.82
			*										inv_ES_176		+1.04
mgtE	MG2+ ion transporter	TU/mhp487	*	6	1		x				mgtE	TU 84	inv_E_1049	6	-0.83
			*										inv_E_558		-0.54
			*										inv_E_559		+0.28
			*										inv_E_560		-0.52
			*										pals_E_184		-1.23
			*										pals_S_614		-2.93
mhp486	hypothetical protein	GENE	*	4	1		x				MHP7448_488	GENE	inv_E_556	4	-0.83
			*										inv_E_557		-7.02
			*										inv_ES_180		-2.29
			*										inv_S_1280		-2.12
mhp509	hypothetical protein	TU/mhp510	*	4	1		x				MHP7448_0713	TU 88	inv_E_1065	4	-1.64
			*										inv_E_1066		-4.92
			*										inv_E_585		-2.61
			*										inv_ES_186		-0.41
mhp526	hypothetical protein	-	-	-	-		x	x		x	MHP7448_0423 (P)	TU 71	*	-	-
mhp584	hypothetical protein	TU/mhp585	x	1	0.25		x				MHP7448_567	GENE	inv_E_1094	4	-3.61
			*										inv_ES_207		-0.90
			x										inv_ES_208		-0.51
			x										inv_S_1300		-2.94
polA	DNA polymerase I	TU/mhp604	*	6	1		x				MHP7448_581	TU 104	inv_E_800	6	-1.28
			*										inv_E_801		-7.98
			*										inv_S_1398		-1.30
			*										inv_S_1399		+0.21
			*										pals_E_234		-2.54
			*										pals_ES_458		-0.42
mhp619	hypothetical protein	TU/mhp610		0	0						MHP7448_0600	TU 106		1
mhp620	hypothetical protein		x				x				MHP7448_0601 (P)		inv_ES_213		-4.72
mhp621	hypothetical protein										MHP7448_0602
mhp658	hypothetical protein	-	-	-	-		x				-	-	-	-	-
rplM	50s ribosomal protein L13	-	-	-	-	x	x				rplM	-	-	-	-
mhp674	hypothetical protein	GENE	x	2	0.67		x	x			MHP7448_653	GENE	inv_E_701	3	-0.84
			*										inv_E_702		-3.24
			*										inv_E_703		+0.35
mhp697	hypothetical protein	-	-	-	-		x				MHP7448_676	TU 121	-	-	-
1Grown culture conditions that M. hyopneumoniae strain 232 (MHP_232) was exposed. Location Repeat, Repeat and Conservation were classified as Supplementary Table S4.
